# Supplementary material for: High-throughput, quantitative assessment of the effects of low-dose silica nanoparticles on lung cells: grasping complex toxicity with a great depth of field
Source: BMC Genomics. 2015 Apr 18;16(1):315. doi: 10.1186/s12864-015-1521-5 (PMC4404697; doi:10.1186/s12864-015-1521-5)
Supplement: Additional file 1: Table S1. — List of genes significantly differentially expressed upon exposure to AEROSIL® 200 fumed amorphous silica NPs versus control cells. Three different A549 cultures were exposed to five concentrations of SiO2 NPs (0.1, 1.0, 1.5, 3.0, and 6.0 μg/cm2) and serum-free medium (control cells) for 24 h, and to two concentrations (3.0 and 6.0 μg/cm2) for 72 h. Hybridization (n = 3) was performed with Human V2 4x44K oligo microarrays (Agilent). The fold change cutoff between control and exposed samples was set to 1.5. Genes significantly up- or downregulated were determined by an unpaired t-test with a p-value below 0.05 and a Benjamini-Hochberg false discovery rate (n = 3). [file 12864_2015_1521_MOESM1_ESM.xlsx]

## Sheet: 0.1µgcm²_24h
	Table S1. Gene expression data set obtained by A549 cells exposure to fumed silica NPs Aerosil 200 (0,1 µg/cm²/24h)
ProbeName	GeneSymbol	regulation	FC Absolute	p-value
A_23_P35576	ZNF518A	up	1.5556263	0.03929059
A_24_P179504	WDR66	up	1.5136067	0.0018921196
A_33_P3228460	FXYD3	down	1.506516	0.03929059
A_23_P105651	PDZRN4	up	1.7595336	0.03929059
A_24_P23445	RNU12	down	1.5746458	0.032111097

## Sheet: 1.0µgcm²_24h
	Table S1. Gene expression data set obtained by A549 cells exposure to fumed silica NPs Aerosil 200 (1,0 µg/cm²/24h)
ProbeName	GeneSymbol	regulation	FC Absolute	p-value
A_33_P3303102	MYNN	down	1.7052112	0.012315769
A_23_P153320	ICAM1	up	1.7750739	0.012315769
A_33_P3229370	ID4	down	2.3257573	0.012315769
A_33_P3419360	LOC731789	up	1.8381983	0.012315769
A_33_P3276376	HSD17B7	up	1.8873947	0.024417201

## Sheet: 1.5µgcm²_24h
	Table S1. Gene expression data set obtained by A549 cells exposure to fumed silica NPs Aerosil 200 (1,5 µg/cm²/24h)
ProbeName	GeneSymbol	regulation	FC Absolute	p-value
A_33_P3292179	ABCA9	up	2.0914955	0.029773926
A_23_P1102	ACTA1	up	1.7014705	0.03092012
A_33_P3242383	AFF1	up	5.321097	0.033464167
A_33_P3317305	AGAP1	up	1.6289213	0.045611925
A_33_P3210099	ALPK3	up	1.9490087	0.033464167
A_33_P3293169	AMBRA1	up	2.7303805	0.03092012
A_33_P3363655	ANAPC1	up	1.8565366	0.039308604
A_24_P151834	ANKFY1	up	1.6754478	0.029773926
A_33_P3324333	ANKRD20A5P	up	2.133248	0.044389363
A_24_P336931	ANKRD36	up	1.5279756	0.042881504
A_33_P3335030	ANKRD36	up	2.5642831	0.04763335
A_23_P372834	AQP1	up	1.5334048	0.030390998
A_33_P3236030	ARHGAP24	up	2.0385227	0.039308604
A_23_P371885	ARL17A	up	2.2030034	0.028261775
A_23_P207680	ARL17B	up	1.9501809	0.029773926
A_23_P146325	ASAP1-IT1	up	4.2617764	0.04568944
A_33_P3380311	ATRX	up	1.5096834	0.04179309
A_24_P419087	AVIL	up	1.9098672	0.033464167
A_24_P298027	AXIN2	up	1.6544789	0.04504465
A_24_P190541	BRWD1	up	1.5110956	0.030390998
A_33_P3306894	C11orf41	up	1.6536111	0.0352752
A_33_P3302260	C11orf9	up	1.7761396	0.044389363
A_23_P309292	C12orf51	up	2.1993077	0.03898609
A_32_P178499	C16orf86	up	2.2568874	0.03700352
A_33_P3387566	C17orf88	up	1.9936628	0.03184638
A_23_P360542	C18orf2	up	1.5629219	0.030390998
A_33_P3242793	C1orf81	up	2.0248215	0.03092012
A_32_P430695	C3orf35	up	2.3091247	0.029773926
A_33_P3316835	C4orf21	up	1.6856489	0.037877616
A_33_P3394272	C6orf176	up	2.5578473	0.04179309
A_23_P326142	C7orf54	up	4.3690615	0.030390998
A_33_P3316052	CA5B	up	3.213915	0.033464167
A_33_P3213695	CAB39L	up	1.5291697	0.04265475
A_33_P3311750	CCDC144A	up	1.913249	0.044389363
A_24_P157156	CCDC150	up	1.5758744	0.03536509
A_33_P3387856	CENPN	up	2.117628	0.030005785
A_33_P3376379	CNST	up	1.5622553	0.029773926
A_33_P3321372	CNTNAP3	up	2.6185644	0.04175713
A_33_P3253365	CNTNAP3B	up	1.5058042	0.04179309
A_23_P20532	CNTNAP3B	up	2.0437462	0.033464167
A_33_P3316686	CYB5R4	up	1.5040798	0.029773926
A_23_P209625	CYP1B1	up	1.6181972	0.030390998
A_33_P3379956	DCDC1	up	2.9599283	0.030005785
A_33_P3237734	DCLK2	up	1.6674501	0.03700352
A_33_P3736195	DKFZp686M1136	up	4.621198	0.039988376
A_33_P3381943	DMTF1	up	2.117993	0.035911325
A_33_P3369317	DNAJB5	up	1.9906574	0.04179309
A_33_P3306048	DPRXP4	up	3.155112	0.030390998
A_33_P3232532	EDEM3	up	1.8506436	0.044389363
A_33_P3242878	EFCAB6	up	1.5195564	0.032112505
A_33_P3244882	EIF2C3	up	1.5322751	0.039988376
A_23_P85171	EMD	down	1.8523164	0.030390998
A_23_P108501	EPHA4	up	1.6519884	0.042881504
A_33_P3371752	EPS15	up	2.4446344	0.030390998
A_23_P66827	FAM106A	up	4.7889667	0.04171099
A_33_P3266998	FAM106CP	up	2.602569	0.04171099
A_33_P3299766	FAM160B1	up	2.1700428	0.030390998
A_33_P3325866	FBXL17	up	1.5529375	0.039749354
A_24_P937325	FGD4	up	1.6052487	0.030390998
A_33_P3710442	FLJ11710	up	6.4633613	0.041107796
A_33_P3540725	FLJ25917	up	1.9466958	0.030390998
A_33_P3321781	FLJ44342	up	2.2880182	0.038414154
A_23_P429998	FOSB	up	1.6956031	0.04179237
A_23_P348121	FOSL2	up	1.7253995	0.036990747
A_33_P3380642	FRAS1	up	3.0383737	0.045611925
A_23_P22352	FRMD4A	up	2.276485	0.04563978
A_33_P3422659	GDAP1	up	2.2771	0.024922151
A_33_P3358462	GLI2	up	1.6232804	0.037045922
A_24_P168574	GNAS	up	1.56161	0.030390998
A_33_P3243878	GOLGA6L9	up	1.6229308	0.04021021
A_24_P410516	GOLGA6L9	up	1.655849	0.033464167
A_33_P3289705	GOLGB1	up	2.2095723	0.03065906
A_23_P205575	GPR135	up	2.86666	0.033464167
A_33_P3405285	GSG1	up	1.5449855	0.044237208
A_33_P3403179	GUSBP1	up	2.6165268	0.03092012
A_33_P3385062	HAUS3	down	1.9618683	0.043688558
A_33_P3343485	HIP1	up	1.5320796	0.030005785
A_33_P3223121	HIPK2	up	1.6152874	0.038414154
A_23_P396867	HM13	up	1.5585138	0.03577899
A_33_P3308481	HYMAI	up	2.3648374	0.044389363
A_33_P3381816	INVS	up	1.7960795	0.047355864
A_32_P51237	KANK4	up	1.6750202	0.04839325
A_33_P3213797	KCNK7	up	1.5469345	0.030390998
A_33_P3294031	KCNQ1OT1	up	2.6720572	0.040812325
A_33_P3297626	KIAA0090	up	2.04847	0.042881504
A_33_P3522511	KIAA0485	up	4.190854	0.038414154
A_33_P3272614	KIAA0649	up	1.7498875	0.03092012
A_33_P3293511	KIAA1984	up	1.5448228	0.030390998
A_33_P3290296	LOC100130175	up	1.6715637	0.044389363
A_33_P3258146	LOC100130539	up	2.70097	0.04179309
A_33_P3247678	LOC100130876	up	2.832589	0.018509872
A_33_P3423700	LOC100131829	up	5.092356	0.030390998
A_32_P198990	LOC100131929	up	2.2679062	0.03065906
A_24_P489164	LOC100131943	up	3.9712262	0.048432577
A_24_P167877	LOC100132247	up	1.9047778	0.037908405
A_24_P693321	LOC100190986	up	2.487052	0.029773926
A_33_P3665553	LOC100233156	up	2.7641912	0.030390998
A_33_P3321801	LOC100272216	up	2.626465	0.033464167
A_24_P376422	LOC100287164	up	1.5290617	0.03092012
A_33_P3232624	LOC100288069	up	1.8073401	0.04179309
A_33_P3334826	LOC100335030	up	2.4380302	0.028355062
A_33_P3336592	LOC100499221	up	4.527041	0.018509872
A_33_P3514859	LOC100506342	up	1.6034608	0.030390998
A_33_P3741059	LOC100506459	up	1.7904336	0.037877616
A_32_P49867	LOC100507055	up	4.3278317	0.033464167
A_33_P3322082	LOC100507699	up	1.6256065	0.029773926
A_33_P3335022	LOC100510023	up	1.8559214	0.049354527
A_33_P3576797	LOC158863	up	2.230647	0.029773926
A_33_P3447441	LOC202025	up	1.5871722	0.04179309
A_33_P3474859	LOC203274	up	2.5226579	0.029773926
A_33_P3527721	LOC284219	up	2.7739007	0.033264905
A_33_P3503937	LOC284581	up	2.305412	0.030390998
A_33_P3867584	LOC285758	up	1.5825833	0.039780878
A_33_P3651911	LOC286109	up	1.5425233	0.030390998
A_24_P229884	LOC440335	up	1.5158188	0.04568944
A_33_P3636257	LOC642345	up	5.193057	0.020805778
A_33_P3842770	LOC644450	up	2.2155223	0.030390998
A_33_P3289251	LOC644727	up	1.8387057	0.039308604
A_33_P3214129	LOC728061	up	3.0735972	0.033215143
A_33_P3298440	LOC729324	up	2.5277748	0.03092012
A_33_P3217490	LOC729444	up	1.6147718	0.029773926
A_33_P3326733	LOC729668	up	1.7400179	0.033264905
A_33_P3229380	LOC731275	up	1.9167567	0.030390998
A_33_P3419360	LOC731789	up	4.925865	0.044389363
A_33_P3281033	MACROD2	up	1.7277824	0.038414154
A_33_P3335366	MAML3	up	2.1965387	0.033215143
A_33_P3299796	MAN1B1	up	2.3244138	0.016581269
A_33_P3372526	MDH1B	up	2.4381685	0.016581269
A_33_P3526315	MGC12488	up	2.522622	0.044711657
A_24_P67898	MGEA5	up	2.083884	0.030390998
A_33_P3321275	MLL3	up	2.1186416	0.029773926
A_33_P3278410	MLLT4	up	1.6104282	0.03092012
A_33_P3266444	MRPS25	up	1.5137955	0.042881504
A_33_P3373892	NAA35	up	2.6632943	0.030390998
A_33_P3233649	NADKD1	up	2.6056478	0.039308604
A_33_P3405068	NAV1	up	2.0128376	0.03577899
A_33_P3268564	NCK2	up	1.5698013	0.029773926
A_24_P583225	NCRNA00265	up	2.0781157	0.04946233
A_23_P401024	NCRNA00304	up	1.7414151	0.042881504
A_23_P166779	NCRNA00312	up	2.3833308	0.033464167
A_23_P431853	ND2	down	1.9951829	0.033464167
A_33_P3263538	NEAT1	up	2.4842634	0.029773926
A_33_P3301514	NRCAM	up	1.7964665	0.033464167
A_33_P3226955	NRP1	up	1.9636766	0.03577899
A_32_P40463	NUDT9P1	up	2.055051	0.043688558
A_33_P3375451	NYNRIN	up	2.855865	0.018509872
A_33_P3224595	OFD1	up	1.7745302	0.0434826
A_33_P3381410	ORC2	up	1.7115272	0.049354527
A_23_P169494	ORM1	up	1.6813929	0.045611925
A_24_P206604	PFKFB3	up	1.516929	0.04506836
A_33_P3404097	PGM5P2	up	1.8245553	0.038414154
A_23_P216038	PHF20L1	up	2.4167256	0.039988376
A_24_P130865	PHF8	up	2.5962572	0.030390998
A_33_P3242833	PKN2	up	2.0834029	0.037877616
A_33_P3401317	POTEM	up	4.225628	0.033464167
A_23_P59138	POU5F1	up	1.6919608	0.018509872
A_33_P3257609	PPP1R12B	up	2.6750014	0.030390998
A_33_P3256695	PRPF40A	up	3.0515518	0.018509872
A_23_P66017	PRRT2	up	1.5548453	0.029773926
A_33_P3335624	PSMD10	up	2.2029219	0.032112505
A_24_P391260	PTTG1IP	up	1.537908	0.033464167
A_33_P3325558	RABGAP1L	up	2.786407	0.029773926
A_33_P3334743	RAPGEF2	up	1.7283088	0.03092012
A_33_P3243519	RAPGEF6	up	1.7450259	0.036990747
A_33_P3236267	REXO1L1	up	1.8896738	0.018509872
A_33_P3267460	RFX3	up	1.938224	0.03065906
A_33_P3367126	RGNEF	up	2.0698407	0.037877616
A_23_P85082	RHOXF1	up	1.852617	0.03700352
A_33_P3212037	RNGTT	up	2.8265119	0.038414154
A_23_P130429	ROCK1	up	1.7894729	0.03092012
A_23_P254212	RPA4	up	2.1449027	0.032112505
A_33_P3381781	RPRD2	up	3.9064553	0.030390998
A_33_P3357049	RPS15AP10	up	2.3495948	0.042881504
A_24_P162244	SCAPER	up	2.6221695	0.045316774
A_33_P3230948	SIGLEC16	up	1.7494078	0.038414154
A_23_P142250	SLC7A9	up	1.6352221	0.033464167
A_33_P3243399	SLMAP	up	3.0595942	0.039308604
A_33_P3394517	SMG1	up	2.156194	0.029773926
A_23_P26358	SMG1	up	2.738117	0.020608354
A_33_P3356031	SMG7	up	3.0252059	0.029773926
A_33_P3222367	SNORA74B	up	2.364374	0.033264905
A_32_P120604	SNX29	up	2.731528	0.03092012
A_33_P3382147	STARD13	up	4.159496	0.030005785
A_23_P105495	TAS2R14	up	2.1687827	0.039308604
A_23_P303851	TAS2R45	up	3.511241	0.03092012
A_33_P3370812	TBC1D1	up	2.5322723	0.029773926
A_33_P3348614	TBL1XR1	up	1.7778984	0.03700352
A_33_P3295550	TET1	up	1.5241454	0.03542902
A_33_P3313825	TGFBR2	up	2.7118285	0.03700352
A_33_P3240693	THSD4	up	5.326363	0.044389363
A_33_P3293869	TIAL1	up	3.6745608	0.030390998
A_33_P3217731	TLE1	up	5.2337933	0.03577899
A_33_P3302676	TLE4	up	4.368037	0.044389363
A_33_P3399028	TLK2	up	1.7284786	0.020805778
A_33_P3328937	TLK2	up	1.7378229	0.039308604
A_24_P157926	TNFAIP3	up	1.5061473	0.03898609
A_33_P3321055	TNFRSF19	up	2.461571	0.042881504
A_33_P3383724	TRIM61	up	1.775533	0.04179309
A_33_P3281686	TSC2	up	1.6256044	0.036990747
A_33_P3278951	TSPYL5	up	1.9722316	0.04171099
A_33_P3276913	TTC3	up	2.9640172	0.042881504
A_24_P321752	TTLL5	up	1.5094057	0.039308604
A_33_P3234864	UTRN	up	1.8406612	0.030390998
A_23_P39840	VAMP5	up	2.3194268	0.033464167
A_23_P70398	VEGFA	up	1.5230881	0.030005785
A_33_P3333537	VPS13C	up	1.6708455	0.04763335
A_33_P3393684	VSIG8	up	1.533187	0.030390998
A_33_P3510335	WNK1	up	1.7268727	0.030390998
A_33_P3220390	WTAP	up	2.6773624	0.03092012
A_23_P332908	ZFC3H1	up	1.5580456	0.044382565
A_23_P75083	ZMYND11	up	1.7138426	0.032014947
A_33_P3221432	ZNF284	up	3.1283	0.039308604
A_33_P3414402	ZNF407	up	1.8826365	0.029773926
A_33_P3273309	ZNF765	up	1.7780582	0.029773926
A_33_P3802146	Unknown	up	2.5271485	0.030005785
A_23_P210131	Unknown	up	1.7741096	0.045371953
A_33_P3242713	Unknown	up	4.1412416	0.03092012
A_32_P62211	Unknown	up	2.1273386	0.03700352
A_24_P161293	Unknown	up	1.6414349	0.018509872
A_33_P3673310	Unknown	up	1.9371156	0.038414154
A_33_P3724750	Unknown	up	4.8384414	0.030390998
A_33_P3268900	Unknown	up	1.6838611	0.03577899
A_33_P3645805	Unknown	up	2.0196288	0.044389363
A_33_P3382105	Unknown	up	1.9464206	0.042881504
A_33_P3336557	Unknown	up	1.5699178	0.039308604
A_24_P316234	Unknown	up	2.0939167	0.04504465
A_33_P3347035	Unknown	up	2.7092679	0.018509872
A_23_P117971	Unknown	up	2.0838068	0.045465868
A_33_P3241596	Unknown	up	2.1843846	0.0352752
A_33_P3228252	Unknown	up	2.2013898	0.029773926
A_33_P3277043	Unknown	up	1.8600314	0.040827375
A_33_P3279475	Unknown	up	5.174758	0.039308604
A_33_P3390673	Unknown	up	2.5431185	0.039749354
A_24_P32215	Unknown	up	3.1000834	0.039308604
A_33_P3283201	Unknown	up	2.8480392	0.04088495
A_33_P3881056	Unknown	up	2.197717	0.029773926
A_33_P3371325	Unknown	up	1.7375623	0.029773926
A_33_P3307980	Unknown	up	3.6610875	0.030390998
A_33_P3349474	Unknown	up	2.1228392	0.0411806
A_33_P3336514	Unknown	up	2.2649522	0.04568944
A_33_P3280502	Unknown	up	4.032353	0.020805778
A_33_P3294801	Unknown	up	1.7986629	0.029773926
A_24_P79855	Unknown	up	3.070984	0.009870213
A_33_P3229037	Unknown	up	2.5238304	0.040827375
A_33_P3225983	Unknown	up	2.0691707	0.032112505
A_24_P358084	Unknown	up	1.6037288	0.029773926
A_24_P263703	Unknown	up	2.7851663	0.04171099
A_33_P3373203	Unknown	up	2.1115313	0.03700352
A_33_P3294790	Unknown	up	2.649897	0.04179309
A_33_P3233170	Unknown	up	1.7591717	0.046266343
A_32_P52119	Unknown	up	1.5457993	0.033264905
A_33_P3328061	Unknown	up	4.351614	0.035911325
A_33_P3307894	Unknown	up	1.9772946	0.038414154
A_33_P3233000	Unknown	up	3.1705146	0.04568944
A_33_P3408237	Unknown	up	4.011068	0.040812325

## Sheet: 3.0µgcm²_24h
	Table S1. Gene expression data set obtained by A549 cells exposure to fumed silica NPs Aerosil 200 (3,0 µg/cm²/24h)
ProbeName	GeneSymbol	regulation	FC Absolute	p-value
A_23_P104224	A1CF	down	1.9429235	0.011516908
A_23_P80570	AADAC	up	1.5279292	0.027527621
A_33_P3422897	ABCA1	up	1.5914943	0.012982722
A_33_P3367984	ABCA12	down	1.8647337	0.020915497
A_33_P3337554	ABCB5	down	2.4167957	0.04161463
A_33_P3361067	ABCG2	down	1.5537986	0.0047320193
A_23_P256205	ABLIM3	up	1.5986042	0.003960767
A_24_P123408	ABLIM3	up	2.1247993	0.011546714
A_23_P142075	ACP5	up	2.0442147	0.015454381
A_23_P317756	ACSM3	down	1.5707062	0.003767397
A_23_P210900	ACSS2	up	1.5760652	0.0013573862
A_23_P39955	ACTG2	down	1.6838505	0.002917054
A_23_P47102	ACY3	down	1.6227703	0.0055404506
A_33_P3413905	ADM2	up	2.0203102	0.0012754285
A_23_P138706	ADRA2A	down	1.870908	0.045758512
A_23_P145024	ADRB2	up	1.8457959	0.0090415515
A_23_P31407	AGR2	down	1.6940795	0.003960767
A_33_P3278590	AKAP14	down	2.1317303	0.026183587
A_23_P359043	AKAP2	up	1.6865741	0.029095378
A_33_P3365117	AKR1C1	down	1.5029507	0.023185505
A_24_P152968	AKR1C1	down	1.6009823	0.005161372
A_33_P3272291	AKR1C4	down	1.6653674	0.0077052787
A_23_P149926	AKR1C4	down	1.712158	0.007845376
A_23_P32143	ALDOB	down	1.8108408	0.021484267
A_23_P256504	AMBP	down	1.9869822	0.0065268027
A_24_P304154	AMPD3	up	2.186766	0.016309893
A_33_P3236177	ANG	down	1.8832254	0.006633075
A_23_P202269	ANK3	down	1.7147039	0.003767397
A_33_P3336053	ANKK1	down	1.5251244	0.030497933
A_23_P304110	ANKRD43	down	1.6911615	0.040078595
A_32_P123255	ANKRD58	down	1.576477	0.041215107
A_23_P385766	ANKS4B	down	3.1195571	0.011956779
A_23_P88626	ANPEP	up	1.9855053	8.347653E-4
A_23_P58328	ANXA10	up	1.5515712	0.029095378
A_23_P60009	ANXA13	down	1.7040031	0.0027149688
A_23_P103617	ANXA9	down	1.6260943	0.009033783
A_23_P38244	APOH	down	2.1425884	0.002850725
A_33_P3246108	APOLD1	up	1.6273378	0.035341807
A_33_P3209591	AQP3	down	1.5841107	0.0066782236
A_23_P112482	AQP3	down	1.7349876	0.009033783
A_23_P49674	ARHGEF15	up	1.6865321	0.029918473
A_23_P253221	ARHGEF4	up	2.7800999	0.0024504028
A_24_P302685	ARHGEF4	up	2.502656	0.009115946
A_23_P22682	ARMCX1	up	1.5065895	0.004946639
A_24_P344976	ARR3	up	2.7099469	0.045401126
A_24_P386622	ARRB1	down	1.5783823	0.026523946
A_23_P205370	ASB2	up	2.499885	0.016402803
A_32_P171061	ASCL2	down	2.3149168	0.0043229377
A_23_P118722	ASGR1	down	2.1754937	0.011009722
A_23_P34915	ATF3	up	1.7012392	0.027527621
A_33_P3214105	ATF3	up	1.5488024	0.011786498
A_24_P33895	ATF3	up	1.7950612	0.030941583
A_23_P142878	ATOH8	down	1.7397296	0.035471585
A_23_P146146	ATP6V0D2	up	2.6482725	0.04051695
A_33_P3396891	AVPI1	up	1.5242857	0.023612132
A_33_P3356210	B7H6	up	1.6043917	0.0130004445
A_33_P3249224	BAAT	down	1.5006393	0.0030596189
A_33_P3330911	BCAS1	down	3.107465	0.0025268656
A_23_P17420	BCAS1	down	2.8415933	0.0066782236
A_23_P152002	BCL2A1	up	1.8685591	0.0010436379
A_23_P128744	BDKRB1	down	1.9788338	0.016649546
A_23_P304897	BDKRB2	down	2.0535936	0.006146408
A_33_P3321205	BEGAIN	up	1.5043195	0.009451742
A_33_P3245178	BEX2	up	2.9699323	0.0027149688
A_24_P40551	BEX4	up	1.9035907	0.031668067
A_23_P98350	BIRC3	up	1.670837	0.0047320193
A_33_P3219651	BMPER	up	1.737218	0.020117167
A_23_P383915	BTBD16	down	1.5091667	0.013632073
A_32_P8156	C10orf107	down	1.627537	0.022911165
A_33_P3376806	C10orf67	up	2.3792448	0.009638967
A_23_P116173	C11orf93	down	1.5538142	0.005849271
A_32_P74409	C11orf96	up	31.140795	0.0027149688
A_24_P153587	C14orf184	down	3.7749522	0.045035288
A_32_P189781	C14orf34	up	5.269972	0.012813226
A_23_P26024	C15orf48	up	2.0302844	0.0025520981
A_23_P326319	C16orf45	up	1.6110319	0.0048344624
A_23_P4179	C17orf73	down	3.0416467	0.045401126
A_33_P3352562	C19orf28	up	1.5094008	0.0063776565
A_33_P3394252	C2orf67	down	1.6183027	0.023972947
A_33_P3227676	C2orf72	down	1.6777296	0.013888952
A_23_P17130	C2orf88	down	1.8985902	0.04051695
A_23_P97541	C4BPA	down	1.9114419	0.0072756126
A_23_P404606	C5orf41	up	1.7348039	0.016876424
A_23_P92928	C6	down	2.5612586	0.0064291847
A_32_P221907	C6orf10	down	2.7376242	0.0047320193
A_32_P218355	C6orf132	down	1.5400957	0.020504571
A_24_P272290	C6orf145	up	1.5010711	0.003960767
A_23_P407654	C7orf51	up	1.7090356	0.049038045
A_33_P3219245	C9orf130	down	2.0978603	0.004396444
A_33_P3236676	C9orf152	down	3.1235409	0.0050625126
A_23_P157793	CA9	down	1.9002452	0.013013614
A_33_P3348061	CABP7	down	1.9462048	0.003767397
A_23_P107247	CACNA1G	down	1.5086793	0.013518245
A_33_P3235562	CAPZB	down	2.5132012	0.0056279385
A_23_P91283	CASS4	down	1.50518	0.024803976
A_23_P52676	CATSPER1	up	1.6635672	0.011910826
A_23_P55544	CCBE1	up	2.4189644	0.008914557
A_23_P91954	CCBP2	down	2.6765432	0.018754458
A_23_P203773	CCDC34	down	1.6559392	0.011910826
A_23_P164958	CCDC8	down	2.4769247	0.036451146
A_33_P3392187	CCDC85A	down	1.5365525	0.021484267
A_23_P425681	CCK	up	1.916862	0.018004747
A_23_P17065	CCL20	up	1.7853878	0.0051690848
A_23_P152838	CCL5	up	4.500016	0.011009722
A_23_P78037	CCL7	down	2.5256143	0.026523946
A_23_P209055	CD22	up	5.606698	0.011238453
A_24_P396702	CD302	down	1.542817	0.008615491
A_24_P188377	CD55	up	1.7095253	0.002961533
A_23_P15394	CD68	up	2.4257267	0.0016939165
A_24_P131589	CD86	up	4.048194	0.016876424
A_23_P113613	CDCP1	up	2.468003	0.0010436379
A_24_P160401	CDCP1	up	2.19064	0.01869785
A_23_P206359	CDH1	down	1.704913	0.0029756953
A_23_P100240	CDH16	down	1.9865068	0.008775557
A_23_P17593	CDH4	up	1.6108825	0.0066306517
A_23_P385911	CEP44	down	1.5906408	0.012693916
A_32_P201212	CETN4P	up	1.9484849	0.031456925
A_33_P3318288	CFH	down	2.3143218	0.0027149688
A_33_P3367692	CFH	down	2.1050568	0.00577871
A_23_P114740	CFH	down	2.3484707	0.005788109
A_23_P103256	CFHR3	down	2.2176092	0.0027149688
A_23_P7212	CFI	down	5.593281	0.0010436379
A_24_P92472	CFI	down	2.5045283	0.046858422
A_33_P3329974	CGN	down	1.5102465	0.0013573862
A_33_P3376971	CHAC1	up	2.5211802	0.00577871
A_33_P3376965	CHAC1	up	2.9488735	0.0048391484
A_23_P40847	CHST2	up	2.564787	0.0025268656
A_23_P412515	CLDN12	up	1.8004466	0.011546714
A_33_P3249046	CLDN2	down	1.5121336	0.028788738
A_23_P35995	CLMP	up	1.6964575	0.003767397
A_23_P2006	CNGA4	up	2.3179648	0.011956779
A_23_P125233	CNN1	down	2.6599762	0.003960767
A_23_P1331	COL13A1	up	3.5861034	0.0034950185
A_33_P3304668	COL1A1	down	2.4355085	0.009869421
A_33_P3227400	COL4A4	down	1.5861197	0.013607494
A_23_P40108	COL9A3	down	1.6285409	0.010832428
A_23_P146444	CORO2A	down	1.51903	0.0059803613
A_33_P3296587	CP	down	1.538923	0.011695614
A_33_P3343196	CP	down	1.7270514	0.029095378
A_23_P98147	CPN1	down	2.488743	0.00577871
A_33_P3325404	CRIP3	down	1.581778	0.030941583
A_23_P156562	CRIP3	down	1.7911197	0.0072613545
A_33_P3298139	CRLF2	up	1.9973723	0.02184503
A_24_P206776	CRYAB	up	1.7880946	0.021671802
A_23_P77731	CRYM	down	1.5855123	0.004427949
A_23_P133408	CSF2	up	2.8652112	0.03138675
A_33_P3232688	CSF2RA	up	1.608207	0.012854514
A_23_P501985	CSF2RA	up	1.6798779	0.010182981
A_33_P3266255	CSGALNACT2	up	1.9444852	0.003960767
A_23_P94533	CTSL1	up	1.7415	0.0055404506
A_33_P3299898	CTSL1P2	up	1.8641163	0.0052578226
A_23_P202448	CXCL12	down	1.5217352	0.02184503
A_32_P410753	CXorf59	down	2.0640118	0.030867025
A_23_P121676	CXXC4	down	1.5443023	0.007567008
A_33_P3294277	CYP4F3	down	1.721061	0.018511448
A_24_P289260	DACT2	down	2.3274152	0.0056279385
A_23_P435636	DAND5	down	1.5546635	0.005161372
A_33_P3379956	DCDC1	down	2.2867072	0.0072756126
A_23_P413862	DCDC5	down	2.0966563	0.014343332
A_23_P369994	DCLK1	up	2.3939087	0.0027149688
A_23_P145644	DDC	down	2.547931	0.002917054
A_23_P21134	DDIT3	up	2.2629998	0.0012754285
A_23_P71480	DEFB1	down	1.7375596	0.013518245
A_33_P3412678	DEFB112	down	1.7700096	0.039330833
A_23_P33759	DHRS3	down	1.6099501	0.017571721
A_23_P56559	DHRS9	up	5.327756	0.011786498
A_23_P149121	DIRAS3	down	1.9599497	0.0071137436
A_33_P3331831	DKFZp451A211	up	1.7705313	0.010275479
A_33_P3758973	DKFZP761C1711	down	2.8440306	0.011009722
A_23_P500542	DMBX1	down	1.5376292	0.03886621
A_23_P169293	DMRT1	up	3.6987898	0.027527621
A_32_P179998	DMRTC1	down	6.7938113	0.023185505
A_33_P3556532	DNAH17	up	2.3064537	0.048949517
A_23_P362148	DNER	up	1.9286147	0.0108188465
A_23_P367586	DNHD1	up	2.1843383	0.014189663
A_23_P150018	DUSP5	up	1.7189056	0.0027149688
A_23_P160559	ECM1	up	1.5583484	0.008763858
A_23_P303671	ECM2	up	4.1946726	0.00481847
A_23_P120281	EDAR	down	2.7334964	0.033575766
A_23_P17438	EDN3	down	2.1639388	0.005298145
A_23_P369654	EFR3B	up	2.7411532	0.024990369
A_33_P3256952	EGLN3	down	1.6326936	0.009039016
A_23_P214080	EGR1	down	1.7063354	0.0065268027
A_23_P46936	EGR2	down	2.4999325	0.026157128
A_23_P203540	EHF	down	2.0761232	0.003960767
A_23_P122937	ELMO1	down	1.5574363	0.011695614
A_23_P76488	EMP1	up	1.5137134	0.011943621
A_33_P3278649	ENTPD2	down	2.1064787	0.003010352
A_24_P257579	EPB41L4A	down	1.8038036	0.0025268656
A_33_P3321697	EPB41L4A	down	1.7514409	0.0062064277
A_23_P91081	EPCAM	down	1.5240304	0.03071326
A_23_P349416	ERBB3	down	2.0073855	0.00925642
A_23_P41344	EREG	up	1.7068462	0.00481847
A_23_P78092	EVI2A	up	2.7295015	0.045035288
A_23_P62999	EXTL1	down	2.0636942	0.010052875
A_33_P3232945	F2RL1	up	1.5020884	0.01932553
A_23_P117298	F7	down	2.454332	0.004059243
A_23_P49448	FA2H	up	1.7265183	0.007950134
A_23_P138125	FAIM3	up	1.5902823	0.013518245
A_33_P3309646	FAM115C	up	2.0399253	0.04053592
A_24_P233786	FAM129A	up	3.0528657	0.0025268656
A_23_P422831	FAM189A2	up	1.5547242	0.038511615
A_23_P21560	FAM49A	up	2.5663183	0.0072988123
A_23_P216052	FAM83A	down	1.7180196	0.004396444
A_33_P3216467	FAM83E	down	2.0093982	0.0034622636
A_33_P3239087	FAM87B	down	2.551884	0.003960767
A_23_P150903	FAR2	down	2.9128296	0.046857547
A_24_P16833	FAT3	down	1.9030069	0.01891697
A_23_P406385	FBXL16	up	1.5236715	0.006952292
A_33_P3237215	FBXO24	down	1.7560883	0.006485836
A_23_P201211	FCRL5	down	2.0949547	0.047013666
A_23_P375372	FGA	down	1.5218633	0.0073934807
A_23_P44274	FGA	down	1.9021946	0.0043229377
A_24_P282251	FGA	down	1.5286816	0.0072756126
A_23_P136125	FGB	down	2.1106887	0.010249468
A_23_P212830	FGFR3	down	1.6089826	0.015815824
A_23_P500501	FGFR3	down	1.7686462	0.0063776565
A_23_P148088	FGG	down	2.136415	0.0054520904
A_23_P20484	FGL1	down	1.6201255	0.011956779
A_24_P173124	FLCN	up	1.7403107	0.048694585
A_33_P3858476	FLJ30838	down	1.5629939	0.04207839
A_33_P3371553	FLJ32756	down	2.3564398	0.016786229
A_24_P497464	FLJ37644	down	1.698681	0.012232083
A_33_P3363188	FLJ43315	up	1.5114763	0.005788109
A_33_P3263417	FLJ43663	up	1.5921139	0.016309893
A_33_P3391175	FLJ44385	up	3.8152876	0.045035288
A_23_P233	FMO5	down	3.8701963	0.006952292
A_33_P3376214	FMO5	down	1.6335189	0.006146408
A_23_P106194	FOS	down	1.6039639	0.006952292
A_23_P161624	FOSL1	up	1.5612346	0.0062064277
A_23_P37127	FOXA1	down	1.5544238	0.0034622636
A_23_P413585	FOXD2	down	1.5295557	0.018754458
A_23_P348636	FOXJ1	down	1.6772141	0.014644214
A_33_P3283833	FOXS1	down	2.454841	0.0055404506
A_33_P3228450	FXYD3	down	5.0055223	0.004039908
A_23_P436618	GABRA5	up	1.5107604	0.0049120374
A_23_P120863	GAL3ST1	down	1.6096925	0.0070125367
A_32_P492524	GALNT13	up	1.6140189	0.0072756126
A_23_P252462	GALNT9	up	2.2141042	0.012690596
A_33_P3217437	GBP6	up	2.0306766	0.01784614
A_33_P3325522	GCNT6	down	2.2318385	0.049567956
A_23_P257043	GEM	up	1.7858919	0.024056751
A_24_P606538	GGNBP1	down	2.1668763	0.010915342
A_23_P207174	GH2	up	1.6288757	0.03462879
A_33_P3391826	GHRH	down	2.341555	0.041793317
A_23_P141459	GIP	down	1.8127934	0.028031372
A_24_P404840	GJB1	down	2.5237896	0.011943621
A_24_P379233	GJB3	up	2.0880623	0.005543597
A_23_P76350	GNB3	up	1.5660856	0.04507074
A_33_P3356776	GOLGA7B	up	1.7691808	0.004228372
A_23_P7866	GPR115	up	1.6721683	0.0048391484
A_33_P3236416	GPR179	up	2.3412223	0.045758512
A_24_P115932	GPR44	down	1.9115007	0.02475533
A_23_P19134	GPR98	down	1.6750675	0.008374814
A_23_P36825	GPRC5A	up	1.607485	0.029843062
A_23_P3038	GPX2	down	1.6558787	0.010794737
A_23_P432947	GREM1	up	2.2915366	0.0027149688
A_33_P3319870	GREM1	up	2.0352907	0.0042621843
A_23_P52067	GRHL3	down	1.7324547	0.005161372
A_33_P3246553	GRIK3	down	1.5374327	0.040115867
A_23_P93141	GSTA5	down	6.280339	0.002870061
A_33_P3374378	GTDC1	down	1.7685975	0.008573093
A_24_P52697	H19	down	1.5821794	0.0054520904
A_23_P1173	HABP2	down	2.4216385	0.004039908
A_23_P203558	HBB	down	4.9164386	0.025631957
A_24_P140608	HBEGF	up	1.7126197	0.024105798
A_23_P64721	HCAR3	up	4.0835876	0.004396444
A_33_P3379896	HES3	down	2.387577	0.021121014
A_23_P250164	HGD	down	1.9422939	0.005373344
A_24_P144784	HILS1	down	1.7447625	0.045758512
A_24_P932736	HMBOX1	up	3.123194	0.011786498
A_33_P3357658	HMGA2	up	1.6737809	0.01718666
A_23_P136909	HMGN5	down	1.6634718	0.007845376
A_23_P364613	HOGA1	down	1.6789134	0.010052875
A_23_P107283	HOXB2	down	1.7287563	0.029065816
A_33_P3390955	HPVC1	down	1.9712303	0.009085072
A_23_P161998	HPX	down	1.7056925	0.030867025
A_23_P416314	HRASLS5	up	1.7603986	0.040028326
A_23_P25194	HRK	up	3.2089086	0.0026037944
A_24_P23625	HS3ST3B1	down	2.0581849	0.023185505
A_23_P78762	HSD17B14	up	1.5933425	0.0047320193
A_33_P3380762	HSD52	down	2.2155876	0.043274827
A_23_P114903	HSPA6	up	5.854206	0.012982722
A_33_P3295178	HSPB11	up	2.7301633	0.030779593
A_23_P162579	HSPB8	up	1.5370544	0.013888952
A_23_P153320	ICAM1	up	2.1145566	0.003960767
A_23_P87742	IFFO1	up	1.7196232	0.0065268027
A_23_P72737	IFITM1	down	1.642311	0.003960767
A_23_P42868	IGFBP1	up	3.2062583	0.002917054
A_33_P3243887	IL11	up	1.7956743	0.0027149688
A_24_P227927	IL21R	up	1.6866508	0.016876424
A_23_P76078	IL23A	up	1.9713479	0.009115946
A_33_P3232692	IL24	up	4.388635	0.030779593
A_33_P3346826	IL32	up	1.5609243	0.021484267
A_33_P3405424	IL4I1	up	2.9333546	0.0012754285
A_23_P71037	IL6	up	4.2009454	0.0028545896
A_23_P61149	INPP5D	down	1.721124	0.016786229
A_23_P112220	INSL4	down	1.908101	0.007845376
A_33_P3397995	IPCEF1	down	2.4781423	0.045758512
A_33_P3352970	IRAK2	up	2.085925	0.0012754285
A_23_P110837	IRX4	up	1.6628208	0.023426462
A_33_P3353791	ITGA1	down	1.5982765	0.038511615
A_33_P3263432	ITGA10	up	1.5822152	0.038184937
A_23_P55251	ITGA3	up	1.7298194	0.016402803
A_23_P312132	ITGAX	up	2.4560869	0.015815824
A_33_P3239614	IYD	up	2.217585	0.045401126
A_32_P51237	KANK4	down	2.2239106	8.347653E-4
A_33_P3260530	KANK4	down	1.7829078	0.011546714
A_23_P24948	KCNE3	down	2.7320428	0.030779593
A_23_P501193	KCNJ16	down	1.7115256	0.004396444
A_24_P6125	KCNJ4	down	2.7184358	0.013518245
A_23_P64879	KCNJ8	down	1.6467837	0.019088985
A_23_P319423	KCNK5	down	1.8310266	0.0043229377
A_33_P3420545	KCNV1	down	1.5519338	0.011786498
A_33_P3383611	KCP	up	1.5528181	0.04051695
A_33_P3409996	KIAA0415	up	1.6010321	0.011943621
A_33_P3215487	KIAA0415	up	1.5692626	0.016402803
A_23_P324754	KIAA1199	up	2.1150327	0.024137707
A_33_P3410123	KIAA1751	down	2.7687497	0.0072756126
A_24_P233014	KIF19	down	2.706599	0.032377385
A_24_P288298	KIR2DL4	down	2.6500483	0.021484267
A_23_P6535	KLHDC7B	up	3.9534864	0.015991062
A_33_P3288491	KLHL38	down	1.80687	0.03394658
A_23_P16252	KLK1	down	1.8358957	0.02330788
A_33_P3251801	KLRG2	down	1.5605155	0.013518245
A_23_P27133	KRT15	up	1.7720158	0.0027149688
A_23_P66854	KRT20	down	1.9080056	0.00577871
A_23_P425925	KRT222	down	1.5329705	0.0027149688
A_23_P101054	KRT34	up	3.0495956	0.0010436379
A_23_P2674	KRT4	down	4.1180167	0.006787031
A_23_P201636	LAMC2	up	1.9899195	8.347653E-4
A_23_P160968	LAMC2	up	1.8267365	0.0026037944
A_23_P44112	LAT	up	1.6735021	0.008311119
A_33_P3287800	LBX2	up	1.6313586	0.04051695
A_23_P169437	LCN2	down	1.6712916	0.017214295
A_23_P348264	LETM2	up	1.7533705	0.016309893
A_23_P120902	LGALS2	down	3.1478071	0.0044522625
A_24_P238250	LGALS7	down	1.5480503	0.012596304
A_33_P3266769	LHCGR	down	2.218649	0.043440823
A_33_P3227896	LIMS3-LOC440895	up	1.7985777	0.03763058
A_23_P99253	LIN7A	down	1.5063984	0.005543597
A_24_P125469	LIPG	up	1.6845351	0.045523006
A_33_P3280801	LMO7	up	1.5264058	0.0034469832
A_33_P3280805	LMO7	up	1.785667	0.011546714
A_33_P3745020	LOC100126584	down	1.8216298	0.03462879
A_33_P3355921	LOC100130894	down	1.8406026	0.005042177
A_33_P3378161	LOC100131066	down	3.1279638	0.014081797
A_32_P56249	LOC100131733	down	2.9527113	0.0070125367
A_33_P3359953	LOC100131825	up	1.9610456	0.048949517
A_33_P3375899	LOC100133500	up	2.1735501	0.02744201
A_33_P3391387	LOC100268168	up	1.6282657	0.009039016
A_32_P890614	LOC100268168	up	1.8615067	0.021673225
A_33_P3412658	LOC100289509	down	1.5363809	0.029843062
A_33_P3328410	LOC100291851	up	1.6829858	0.029278599
A_33_P3285195	LOC100507012	down	1.8409648	0.0063986015
A_32_P79492	LOC100508233	up	2.373437	0.04940838
A_32_P101570	LOC100616668	down	2.0990257	0.01869785
A_32_P46594	LOC145837	down	2.4013326	0.003767397
A_33_P3220872	LOC1720	down	2.1396813	0.0063776565
A_33_P3394140	LOC283050	up	1.9045706	0.004170237
A_33_P3606685	LOC283403	down	1.709259	0.007110927
A_33_P3274832	LOC283440	down	1.5104043	0.046858422
A_33_P3687198	LOC283454	up	3.8288836	0.003960767
A_33_P3679936	LOC283483	down	2.5203192	0.015420644
A_33_P3560878	LOC283587	down	3.2356682	0.003767397
A_33_P3336587	LOC283710	down	1.9332329	0.017214295
A_33_P3514669	LOC284632	down	1.8948641	0.02245697
A_33_P3677559	LOC285778	down	1.6577713	0.022206895
A_32_P232214	LOC388630	up	1.6206228	0.015185693
A_33_P3877349	LOC440173	down	1.7050891	0.04222823
A_33_P3270271	LOC440386	up	1.8745117	0.03555236
A_33_P3212402	LOC441233	down	1.7692274	0.013565069
A_33_P3259447	LOC645752	down	2.5946457	0.024803976
A_32_P72181	LOC647946	down	1.5052867	0.015898274
A_33_P3230409	LOC728317	down	3.1014564	0.0052578226
A_23_P364625	LRRC19	down	2.105897	0.009440203
A_23_P155463	LRRC2	up	4.5016313	0.006952292
A_23_P24457	LRRC4C	down	1.8810161	0.015815824
A_33_P3292043	LRRC52	down	2.8971715	0.03604129
A_33_P3268622	LY6D	down	1.9890612	0.034993134
A_23_P397293	LY6K	up	3.4381738	0.0025520981
A_23_P103110	MAFF	up	1.7564722	0.005161372
A_33_P3214665	MAP2	down	2.32005	0.0044452962
A_23_P333228	MARCH4	up	2.847028	0.00393211
A_24_P169634	MBL1P	down	2.1946902	0.0066782236
A_23_P88106	MCF2L	down	1.6460003	0.016562888
A_24_P212481	MCTP1	up	1.8416009	0.0027149688
A_23_P133293	MCTP1	up	1.7642254	0.006146408
A_33_P3255434	MEG3	up	2.0630229	0.0070125367
A_33_P3360382	MEG8	up	1.6516546	0.026997168
A_24_P926960	MEGF6	up	1.5643315	0.003767397
A_23_P415021	METTL7A	down	2.2200887	0.013013614
A_23_P42897	MGAM	down	1.6035787	0.00925642
A_23_P117387	MIA2	down	2.3503964	0.0075926553
A_33_P3696837	MLK7-AS1	down	1.5827818	0.011546714
A_23_P1691	MMP1	up	5.166787	0.002998433
A_23_P13094	MMP10	up	1.9840698	0.011009722
A_23_P166	MOBKL2C	up	1.5507729	0.03138675
A_23_P152398	MT4	down	2.583977	0.045336343
A_32_P504827	MUC12	down	1.6764746	0.03530946
A_23_P152125	MVD	up	1.5318426	0.010794737
A_33_P3255914	MYLIP	down	1.580226	0.013013614
A_23_P162288	MYO1A	down	2.3271751	0.0027149688
A_23_P13740	NAV3	up	1.5899364	0.010440107
A_23_P215883	NCALD	down	1.5119027	0.0026257748
A_33_P3329063	NCR1	down	3.298829	0.010186626
A_32_P23125	NCRNA00261	down	1.7981073	0.0072756126
A_33_P3402284	NCRNA00284	down	1.9285173	0.0027149688
A_23_P423462	NCRNA00305	down	3.0443187	0.0032169747
A_23_P362191	NCRNA00324	down	1.564333	0.03994719
A_23_P136371	NDST4	down	2.4886267	0.023135854
A_23_P66011	NECAB2	down	1.5397141	0.023400484
A_23_P353574	NEK7	up	1.5224769	0.025610305
A_32_P198731	NEURL1B	down	1.6465688	0.0051690848
A_23_P328740	NEURL3	up	2.4187682	0.0052578226
A_23_P202156	NFKB2	up	2.037952	0.006952292
A_23_P383422	NFKBID	up	1.6030855	0.029705968
A_23_P163087	NID2	up	1.7127755	0.011786498
A_23_P311632	NLRP6	down	2.2924407	0.0052578226
A_33_P3313055	NOTCH3	down	1.5235543	0.015466751
A_23_P82929	NOV	up	2.1753957	0.0056279385
A_23_P107587	NPC1	up	1.8491795	0.003767397
A_23_P253896	NPNT	down	1.7549613	0.0027149688
A_23_P147711	NPR1	up	1.6407721	0.021083433
A_33_P3409124	NR1D2	up	1.5220597	0.0042621843
A_23_P398566	NR4A3	up	1.5771168	0.039986037
A_23_P90359	NRTN	down	2.0372488	0.0073934807
A_23_P4899	NTF4	down	1.6694033	0.011238453
A_33_P3322814	NTRK3	down	1.5864077	0.0017795877
A_23_P205900	NTRK3	down	1.730311	0.00481847
A_32_P141969	NTRK3	down	1.9907758	0.0072756126
A_23_P129005	NYNRIN	down	1.8996953	0.011546714
A_23_P139786	OASL	up	3.1926665	0.007950134
A_24_P229531	OBFC2A	up	1.69495	0.0070375954
A_33_P3268089	OR51I2	down	3.1477516	0.0241239
A_33_P3271226	OR5T3	down	2.3991616	0.029375594
A_23_P57474	OSBP2	up	1.9915551	0.0063776565
A_23_P256244	OXR1	down	1.5036144	0.009463064
A_33_P3261143	PABPC1P2	down	3.3695393	0.010832428
A_23_P258088	PACSIN1	down	2.2104363	0.005142973
A_23_P126869	PADI3	up	1.7471013	0.018762257
A_33_P3423984	PALLD	up	2.356383	0.011009722
A_33_P3258056	PALM3	down	1.5954725	0.013219967
A_33_P3350094	PATL2	up	2.8317084	0.014808379
A_33_P3358735	PCSK5	down	1.7948918	0.02061842
A_23_P401106	PDE2A	up	1.5723302	0.0039161574
A_23_P58396	PDGFC	down	1.6202397	0.0010436379
A_33_P3369761	PDP1	up	1.5633119	0.014791775
A_23_P35977	PDZD3	down	2.247974	0.0072756126
A_23_P52121	PDZK1	down	2.0460474	0.0034622636
A_33_P3300635	PFKFB2	up	1.5120625	0.0030112634
A_32_P3534	PGPEP1L	up	2.1461232	0.03281295
A_23_P307844	PHYHD1	up	1.8570977	0.03958441
A_33_P3222341	PITPNC1	up	1.9040262	0.042904887
A_32_P112493	PKDCC	down	1.5398271	0.0063776565
A_33_P3242733	PKDCC	down	1.5128711	0.01819392
A_23_P88767	PLA2G10	down	1.690447	0.027527621
A_23_P50508	PLA2G4C	up	2.7878904	0.0027149688
A_33_P3275600	PLA2G4E	down	2.9064186	0.031430874
A_23_P24104	PLAU	up	1.5052917	0.008053648
A_33_P3306146	PLAU	up	1.6612438	0.0048344624
A_23_P16469	PLAUR	up	1.6056739	0.0027149688
A_24_P941643	PLCB1	down	1.824701	0.018546544
A_23_P6099	PLCB1	down	1.6562252	0.005474903
A_32_P119033	PLCXD3	down	1.7424843	0.008949516
A_24_P134850	PLEKHH1	up	1.5446042	0.043181803
A_23_P384748	PLEKHH2	down	1.5238094	0.02582695
A_33_P3315719	PLEKHH2	down	1.6476036	0.029375594
A_33_P3258617	PLIN2	up	3.4270532	0.0117528895
A_23_P134953	PLIN2	up	1.8637174	0.0027149688
A_23_P321223	PMCH	down	4.2760634	0.01953661
A_33_P3292196	PNMA6A	up	1.5885664	0.014137129
A_23_P215060	PODXL	up	1.5019599	0.0013755504
A_23_P90172	PPP1R15A	up	1.5122869	0.004039908
A_24_P13285	PPP1R1A	down	2.768935	0.03462879
A_23_P119448	PPP6R1	up	1.9219712	0.0063986015
A_33_P3343290	PPTC7	up	1.5405576	0.046508037
A_23_P40096	PROC	down	1.9842314	0.0054520904
A_33_P3379922	PROC	down	2.0330665	0.003767397
A_23_P165201	PRODH2	down	2.3556552	0.008118511
A_33_P3389827	PROM2	up	2.0933902	0.018546544
A_33_P3394465	PROP1	down	2.8611333	0.043119557
A_23_P380298	ProSAPiP1	up	1.5673441	0.0042621843
A_23_P118894	PRR15L	down	2.3098927	0.003960767
A_23_P400298	PRSS22	up	1.8443252	0.020772569
A_23_P42397	PRSS35	down	1.8272629	0.04786265
A_33_P3345309	PRSS56	down	1.5976573	0.00481847
A_33_P3382999	PSAPL1	down	1.5782906	0.04053592
A_24_P403417	PTGES	up	2.35729	0.0045744423
A_23_P216966	PTGS1	up	2.7864714	0.027134119
A_24_P64167	PTGS1	up	1.7681171	0.048698302
A_23_P12392	PTPRC	down	2.492234	0.026157128
A_23_P101642	PTPRH	up	3.5619795	0.003960767
A_32_P66804	PTPRN2	up	1.7754037	0.0072988123
A_23_P47924	PTPRR	up	4.281262	0.011546714
A_23_P121064	PTX3	up	2.5339663	0.0027853013
A_33_P3387365	PXMP4	down	1.5622773	0.033011343
A_23_P34233	QPRT	down	1.9863237	0.011786498
A_23_P414654	RAB37	down	1.6667069	0.007950134
A_33_P3314594	RAB37	down	1.5551112	0.009264694
A_23_P388168	RAB3B	up	1.5913609	0.008421381
A_23_P3379	RASGRF1	down	3.3590553	0.011546714
A_23_P133386	RASGRF2	up	1.9375985	0.016876424
A_33_P3370944	RAX	down	2.0162206	0.005042177
A_33_P3238315	RBCK1	up	1.5929656	0.0061542382
A_24_P794648	RBMY2EP	down	2.1046133	0.03444247
A_33_P3211929	RCOR2	down	1.5750033	0.036451146
A_23_P55706	RELB	up	1.9191048	0.0029756953
A_23_P114947	RGS2	up	1.5083559	0.016562888
A_23_P103424	RGS8	down	1.8684642	0.02571809
A_23_P151975	RHCG	up	3.9533417	0.0013573862
A_24_P7157	RIMKLB	up	1.7909416	0.012774666
A_33_P3266010	RIN1	up	1.5853548	0.0013573862
A_23_P205531	RNASE4	down	2.1039305	0.009911336
A_23_P399255	RNF182	up	1.6734327	0.0027149688
A_33_P3213029	RNF43	down	1.6272893	0.007950134
A_23_P254212	RPA4	up	2.574832	0.009115946
A_24_P262127	RRAD	up	3.2125933	0.0027853013
A_23_P133691	RRAGD	up	2.4759762	0.0010436379
A_23_P67414	RSPH6A	down	2.388124	0.02330788
A_23_P29153	RTDR1	down	1.6013831	0.0072093983
A_24_P335092	SAA1	up	2.2723238	0.005317288
A_33_P3408918	SAA2	up	3.438179	0.03694971
A_23_P48585	SALL2	down	1.5263352	0.016562888
A_33_P3818959	SAMD11	down	1.6052953	0.0062064277
A_33_P3209283	SASH1	down	2.0049505	0.0072756126
A_33_P3269636	SBSN	up	2.2911303	0.011943621
A_23_P62081	SCG5	up	1.7101257	0.009115946
A_33_P3408514	SCNN1D	up	3.295584	0.017214295
A_33_P3299510	SCXA	up	1.5227431	0.0066782236
A_23_P86021	SELENBP1	down	1.9463154	0.002961533
A_23_P121374	SEMA5B	down	4.2018104	0.025616026
A_23_P121926	SEPP1	down	1.7548589	0.00577871
A_33_P3331446	SERP1	down	2.404443	0.023400484
A_23_P117363	SERPINA6	down	2.922247	0.0025268656
A_23_P141802	SERPINB7	up	1.7643106	0.042589825
A_24_P147461	SERPINB8	up	1.7998813	0.0012754285
A_23_P50919	SERPINE2	up	1.6318301	8.347653E-4
A_23_P100660	SERPINF1	down	2.202361	0.0041192127
A_23_P66637	SGCA	down	1.9769219	0.011313911
A_33_P3293918	SH2D3C	up	2.0456333	0.037739996
A_33_P3309621	SIGLECP3	down	2.7745056	0.04940838
A_24_P353638	SLAMF7	up	3.3947861	0.0026257748
A_24_P98047	SLC16A10	down	2.7813854	0.013645447
A_23_P152791	SLC16A6	up	3.135007	0.011786498
A_33_P3379926	SLC17A4	down	3.1570437	0.014903715
A_23_P325562	SLC1A7	down	1.7711574	0.010275479
A_33_P3316587	SLC22A18AS	down	1.6092066	0.026448095
A_23_P21990	SLC23A1	down	2.0520146	0.0027149688
A_33_P3367731	SLC24A2	down	2.6854763	0.018662905
A_23_P201248	SLC26A9	down	1.7881945	0.0055404506
A_23_P168551	SLC29A4	down	1.9590058	0.003767397
A_23_P218079	SLC38A2	up	1.5304941	0.026437273
A_23_P37914	SLC5A11	down	1.5466007	0.004979755
A_23_P11984	SLC6A9	up	1.6557512	0.030498909
A_23_P99642	SLC7A7	down	1.578281	0.010832428
A_32_P154342	SLCO4C1	up	1.9051133	0.014401224
A_23_P150343	SLN	down	1.9029182	0.045336343
A_24_P190472	SLPI	down	1.7472378	0.017788
A_23_P102731	SMOX	up	1.9428288	0.0042134565
A_23_P160881	SMPDL3B	down	1.5398277	0.014008899
A_23_P128215	SOCS2	up	1.5932521	0.004170237
A_23_P134176	SOD2	up	2.1879935	0.0010436379
A_33_P3313314	SORBS1	down	1.7734472	0.003960767
A_33_P3371633	SORCS3	down	2.6115563	0.030867025
A_33_P3236656	SPACA4	down	2.0242195	0.003960767
A_33_P3382924	SPARC	down	1.5078275	0.003960767
A_23_P346912	SPATA17	down	1.5567098	0.0056514833
A_23_P214079	SPINK1	up	3.3082657	0.012232083
A_24_P8371	SPNS2	up	3.5805755	8.347653E-4
A_23_P431388	SPOCD1	up	2.2110577	0.0038595789
A_24_P272088	SPTB	down	1.6310936	0.033356477
A_24_P49260	SPTLC3	down	2.848358	0.011238453
A_23_P395954	SSH2	up	2.0434406	0.0027149688
A_33_P3352467	SSTR2	down	2.0371318	0.011786498
A_33_P3329013	SSTR2	down	2.0067286	0.00578386
A_23_P54968	ST6GALNAC1	down	2.4583771	0.021484267
A_33_P3415321	ST7OT4	up	2.638061	0.04908967
A_33_P3291484	ST8SIA4	down	1.7164834	0.0028545896
A_23_P385322	STAMBPL1	up	1.8359338	0.0050625126
A_23_P207367	STAT5A	up	1.59024	0.011009722
A_23_P314755	STC1	up	3.0800114	0.0130004445
A_23_P416395	STC2	up	2.0398672	0.011009722
A_23_P31453	STEAP1	down	1.5120709	0.008982544
A_23_P302005	STON1	down	2.259273	0.029918473
A_23_P51002	SULT1C2	up	2.0653186	0.008307286
A_23_P107981	SULT2B1	down	1.6911037	0.010832428
A_33_P3347152	SUPT3H	up	1.8829168	0.04994775
A_24_P259607	SUSD4	down	2.5808976	0.039578248
A_23_P251043	SYNDIG1	down	1.5420697	0.011017561
A_24_P291826	SYTL3	up	1.6006614	0.02245697
A_33_P3373134	SZT2	up	2.264657	0.007950134
A_23_P2283	TAC3	down	1.614278	0.04525467
A_33_P3336282	TAF4B	down	1.5245863	0.027977766
A_23_P376114	TAS2R46	down	2.1015785	0.023400484
A_33_P3318852	TBC1D8B	down	1.5987605	0.030779593
A_33_P3378665	TC2N	down	1.6990662	0.012982722
A_32_P98072	TCHH	up	1.5071648	0.044083282
A_23_P375165	TEX19	down	1.5712271	0.026157128
A_23_P57364	TFF2	up	1.5380858	0.019221377
A_33_P3334305	TFF3	down	2.1894403	0.005305001
A_23_P393099	TFF3	down	2.3033621	0.003767397
A_23_P377291	TGFA	up	1.5791371	0.003767397
A_32_P86763	TGM2	up	2.0081766	0.004402819
A_24_P262407	THRA	down	1.5744385	0.016496897
A_23_P207742	THRA	down	1.7588906	0.003767397
A_33_P3421656	TINAG	down	1.7180374	0.026437273
A_23_P10873	TLR1	down	1.7836881	0.003960767
A_32_P231617	TM4SF1	up	1.5181818	0.016402803
A_23_P372946	TM4SF19	up	2.627843	0.0012754285
A_23_P114008	TM4SF20	down	1.8353856	0.0049276003
A_33_P3256810	TM4SF4	down	1.5261042	0.009877463
A_23_P27107	TM4SF5	down	2.197284	0.0072988123
A_23_P435521	TMEM106A	up	2.2804017	0.018754458
A_24_P291401	TMEM150A	up	1.5153418	0.015327422
A_23_P92334	TMEM156	up	1.5887893	0.0012754285
A_23_P369899	TMEM158	up	2.977349	0.004170237
A_33_P3292531	TMEM201	up	2.2502253	0.0063986015
A_33_P3367780	TMEM215	down	2.4786153	0.024791814
A_33_P3289296	TMEM37	down	2.0615468	0.0034622636
A_24_P157926	TNFAIP3	up	1.6341952	0.031914365
A_32_P59010	TNFAIP8L3	up	3.3522096	0.005161372
A_23_P31143	TPD52L1	down	1.7800531	0.0030112634
A_33_P3398065	TPD52L1	down	1.6932197	0.004362125
A_33_P3399373	TPRA1	up	1.656052	0.013888952
A_24_P89891	TRAF1	up	1.8027984	0.04933485
A_33_P3229221	TRAPPC3	up	1.5551174	0.040609375
A_23_P210690	TRIB3	up	1.5303407	0.006146408
A_24_P172481	TRIM22	down	1.7608691	0.03462879
A_33_P3271594	TRIM54	up	1.6167281	0.02030675
A_23_P428248	TTC21A	up	1.5299052	0.017170927
A_33_P3362148	TTC28-AS1	down	1.5272061	0.015185693
A_33_P3293593	TTC9B	up	4.492995	0.0012754285
A_23_P130333	TTR	up	1.5152721	0.03661933
A_23_P135164	UAP1L1	up	1.7022626	0.02060476
A_23_P81898	UBD	down	2.11963	0.040237624
A_23_P58407	UGT2B15	down	1.9968164	0.025769511
A_24_P472007	UNC13A	up	1.5299302	0.0066782236
A_23_P428298	UNC5CL	down	1.7085427	0.0056885174
A_23_P116430	USH1C	down	2.085391	0.010976638
A_24_P152527	VAT1	up	1.5582342	0.013030072
A_23_P201551	VAV3	down	1.6028318	0.0071953055
A_23_P167096	VEGFC	up	1.5700225	0.0038490675
A_33_P3276703	VGF	up	2.466254	0.0043229377
A_23_P16866	VIL1	down	4.387084	0.010984354
A_23_P56578	VIT	down	2.2150319	0.016786229
A_24_P18802	VPS18	up	1.6475751	0.010915342
A_33_P3249291	VWA3A	down	2.9501505	0.040512957
A_23_P418274	WBSCR28	down	2.0107608	0.03308848
A_23_P218675	WFDC2	down	2.6898491	0.047566585
A_23_P141394	WIPI1	up	1.5385383	0.0034469832
A_33_P3397525	WNT4	down	1.6455115	0.016309893
A_23_P119916	WNT6	down	2.313818	0.002359145
A_23_P120845	XBP1	down	1.6269286	0.0026257748
A_33_P3270863	XDH	up	1.793322	0.0062030437
A_23_P142560	ZEB2	up	1.9510871	0.030867025
A_24_P177568	ZNF431	down	2.9689407	0.022295685
A_32_P375286	ZNF660	down	3.634687	0.007556082
A_33_P3423445	ZNF730	down	4.29895	0.005954459
A_32_P316136	ZNF804A	down	2.2548761	0.045809783
A_33_P3368034	Unknown	down	1.9756207	0.038531017
A_33_P3329737	Unknown	down	2.471254	0.01869785
A_33_P3386019	Unknown	down	1.5907692	0.006952292
A_33_P3215729	Unknown	down	3.3694658	0.022600058
A_33_P3449815	Unknown	down	2.555701	0.041384622
A_23_P376449	Unknown	up	1.7554358	0.0062052608
A_33_P3243419	Unknown	down	1.8418758	0.009463064
A_33_P3385351	Unknown	down	2.3093846	0.041793317
A_33_P3216568	Unknown	down	1.5523474	0.031456925
A_33_P3259943	Unknown	down	3.6529148	0.016077716
A_33_P3340808	Unknown	up	2.1459796	0.02833673
A_33_P3716123	Unknown	up	3.3654478	0.045758512
A_33_P3363465	Unknown	down	2.289358	0.04051695
A_33_P3255824	Unknown	down	3.033802	0.026590869
A_33_P3213832	Unknown	up	1.8975053	0.014137129
A_33_P3369706	Unknown	up	1.5760959	0.01718666
A_33_P3549996	Unknown	down	1.579234	0.009911336
A_33_P3348328	Unknown	up	1.983209	0.04927524
A_33_P3229037	Unknown	up	2.3137696	0.0075926553
A_33_P3313125	Unknown	down	1.8260864	0.044616517
A_33_P3286162	Unknown	down	1.8554142	0.023135854
A_33_P3211618	Unknown	up	2.5325298	0.01884333
A_33_P3266025	Unknown	up	3.9625623	0.013882675
A_33_P3284247	Unknown	down	1.7579565	0.029375594
A_33_P3334047	Unknown	up	1.7334167	0.008949516
A_33_P3377911	Unknown	up	1.8198094	0.035671193
A_33_P3370029	Unknown	down	1.8060055	0.009911336
A_33_P3245665	Unknown	down	1.5405387	0.030867025
A_33_P3245126	Unknown	down	1.6920966	0.0062064277
A_32_P206735	Unknown	up	2.6757889	0.0498773
A_33_P3237804	Unknown	down	1.5230038	0.029843062
A_33_P3276217	Unknown	up	2.1096396	0.04051695
A_33_P3281745	Unknown	down	3.5236244	0.041095488
A_24_P68068	Unknown	down	2.0059342	0.029001335
A_33_P3270474	Unknown	down	2.6911345	0.042904887

## Sheet: 6.0µgcm²_24h
	Table S1. Gene expression data set obtained by A549 cells exposure to fumed silica NPs Aerosil 200 (6,0 µg/cm²/24h)
ProbeName	GeneSymbol	regulation	FC Absolute	p-value
A_23_P104224	A1CF	down	2.5296698	0.002469907
A_33_P3302290	AACSP1	down	3.1419606	0.0449174
A_23_P80570	AADAC	up	1.930287	0.011306928
A_33_P3268487	ABAT	down	1.803611	0.002017465
A_33_P3422897	ABCA1	up	1.8982931	0.0039182613
A_33_P3367984	ABCA12	down	2.5302258	0.005978164
A_23_P5441	ABCB6	down	1.9715836	0.0010107232
A_23_P100539	ABCC6	down	1.8130405	0.004232298
A_33_P3385266	ABCC6	down	1.5826346	0.0027217544
A_23_P15272	ABCC6	down	1.5555805	0.0033656233
A_33_P3361067	ABCG2	down	1.8233123	0.0015892016
A_23_P305759	ABHD3	up	1.828798	4.4031403E-4
A_32_P139894	ABL2	up	1.5782404	0.0011716099
A_33_P3219601	ABL2	up	1.775062	0.0016379565
A_23_P255672	ABLIM2	up	1.7358419	0.0011238565
A_23_P256205	ABLIM3	up	2.1607244	6.791906E-4
A_24_P123408	ABLIM3	up	2.7963405	0.0020260639
A_33_P3358295	ABTB1	up	1.605876	0.0052713496
A_33_P3297444	ABTB1	up	1.5260887	0.003348716
A_23_P14389	ACIN1	down	1.6868153	0.02197378
A_33_P3395008	ACOXL	down	2.397625	0.0081432685
A_23_P142075	ACP5	up	2.5315826	0.0046785874
A_23_P202894	ACRV1	down	2.3658907	3.263811E-4
A_23_P4190	ACSF2	down	1.5036054	0.013553198
A_23_P217564	ACSL4	up	1.6759324	0.0036975828
A_33_P3217983	ACSL5	down	1.6240697	0.019477177
A_23_P317756	ACSM3	down	2.0636551	3.1236056E-4
A_33_P3395083	ACSM4	down	2.437149	0.048541088
A_23_P210900	ACSS2	up	1.9336232	0.0010750389
A_23_P150053	ACTA2	down	1.5534945	0.0023236116
A_23_P47102	ACY3	down	2.1944792	0.0032808413
A_33_P3411090	ADAL	down	1.5501432	0.012710115
A_33_P3412428	ADAM32	up	1.5133996	0.03893195
A_33_P3308347	ADAMTS8	down	1.6049988	0.0056490735
A_23_P342138	ADAMTSL1	down	3.2455566	0.020744588
A_33_P3602006	ADAT2	up	1.9804193	0.0031440281
A_24_P90097	ADD3	down	1.5745733	0.0013815541
A_23_P41498	ADH6	down	3.689314	0.031296756
A_33_P3413905	ADM2	up	2.712941	9.2612003E-4
A_24_P237270	ADORA2A	up	2.012985	0.047520347
A_33_P3243023	ADRA1D	down	1.5438371	0.0011728914
A_23_P145024	ADRB2	up	3.4626064	5.83194E-4
A_23_P76823	ADSSL1	down	1.5448382	0.004862758
A_23_P136116	AGMO	down	1.5687716	0.0055500926
A_23_P31407	AGR2	down	2.6125114	6.607505E-4
A_24_P273253	AHNAK2	up	2.1699777	0.0094439
A_33_P3222380	AHNAK2	up	1.9424436	0.018844564
A_23_P155514	AHSG	down	1.8543888	0.003611021
A_33_P3307253	AK5	up	1.669867	0.0015674472
A_24_P342632	AK5	up	1.9028603	0.0049177967
A_23_P111311	AKAP12	up	1.6943849	0.006278633
A_32_P152437	AKAP12	up	1.5739919	0.0040363413
A_23_P359043	AKAP2	up	3.3906364	0.0012759793
A_33_P3241081	AKNAD1	up	1.8093221	0.0057067396
A_24_P129341	AKR1B10	down	1.8043122	5.115501E-4
A_23_P93641	AKR1B10	down	1.6520953	0.0010000302
A_33_P3380992	AKR1B15	down	1.742798	8.9123595E-4
A_33_P3365117	AKR1C1	down	1.7158438	0.008544994
A_24_P152968	AKR1C1	down	2.3099403	0.00297372
A_23_P257971	AKR1C1	down	1.657083	4.928539E-4
A_23_P138541	AKR1C3	down	1.5423151	8.4835413E-4
A_33_P3272291	AKR1C4	down	2.305763	4.928539E-4
A_23_P149926	AKR1C4	down	3.45697	0.0074883997
A_23_P257834	ALB	down	3.5804367	0.010122966
A_23_P205959	ALDH1A3	up	1.7811121	6.607505E-4
A_23_P258887	ALDH1L1	down	3.0805163	0.026759997
A_33_P3336622	ALDH3A2	down	1.5057325	0.003315098
A_23_P78108	ALDOC	up	1.6112918	0.0015874596
A_24_P347880	ALOXE3	up	1.709042	0.00585831
A_23_P256504	AMBP	down	2.9989185	5.9553114E-4
A_33_P3491294	AMDHD2	up	1.7468317	0.0016189495
A_24_P115990	AMHR2	up	3.1533334	0.0024238334
A_24_P304154	AMPD3	up	3.4845076	0.0027216817
A_33_P3236177	ANG	down	2.7589133	9.183379E-4
A_23_P216023	ANGPT1	down	1.849293	0.0028805993
A_23_P202269	ANK3	down	2.5281007	2.4121485E-4
A_23_P161218	ANKRD1	up	1.843622	0.0075169373
A_23_P412577	ANKRD29	up	1.610012	0.0013895882
A_23_P12533	ANKRD30A	down	1.9008455	0.037334893
A_33_P3301469	ANKRD30BL	up	2.12983	0.042086378
A_24_P237586	ANKRD37	up	1.5552877	0.0065723695
A_23_P304110	ANKRD43	down	1.8392044	0.0069885263
A_32_P123255	ANKRD58	down	1.6188883	0.004232298
A_23_P385766	ANKS4B	down	8.697715	0.03071401
A_33_P3286804	ANO6	down	1.5170568	0.003621683
A_23_P88626	ANPEP	up	2.5475225	3.763438E-4
A_24_P131522	ANTXR1	up	1.5422266	0.0052928356
A_23_P84576	ANTXR1	up	1.6070681	0.0017372497
A_23_P58328	ANXA10	up	2.703549	0.001153024
A_23_P60009	ANXA13	down	2.4370077	5.4249185E-4
A_23_P16976	ANXA4	down	1.5751845	5.870895E-4
A_23_P103617	ANXA9	down	2.042282	6.1501964E-4
A_23_P154037	AOX1	up	1.8486673	0.032978017
A_33_P3354414	AOX1	up	1.9070491	0.0036051676
A_33_P3295655	APBA1	down	1.7317082	0.0046879207
A_23_P38244	APOH	down	3.9614313	8.26946E-4
A_24_P7594	APOL6	up	1.8643264	0.038649123
A_33_P3209591	AQP3	down	2.3886056	0.009659882
A_23_P112482	AQP3	down	2.5501373	0.003924698
A_33_P3245290	AQP7P1	down	1.6267941	0.0010802568
A_33_P3371115	AQP7P3	up	1.7433096	0.014849865
A_23_P113111	AR	down	1.6076673	0.002017465
A_23_P365738	ARC	up	2.8132348	0.0039577857
A_23_P259071	AREG	up	1.5246528	0.0024837838
A_33_P3419190	AREG	up	1.5370959	0.0012759793
A_33_P3416206	ARHGAP17	down	2.7551763	0.011709985
A_32_P162250	ARHGAP18	down	1.8317734	0.0021348593
A_23_P142974	ARHGAP25	down	1.5236124	0.044226438
A_33_P3334102	ARHGAP27	up	1.5119133	0.0054167174
A_33_P3711933	ARHGAP42	up	1.5465204	6.563806E-4
A_23_P49674	ARHGEF15	up	2.5312188	0.006315445
A_23_P51699	ARHGEF2	up	1.7599448	0.0012498422
A_24_P701776	ARHGEF35	down	1.6076283	0.00928391
A_23_P253221	ARHGEF4	up	4.2020845	3.6832254E-4
A_24_P302685	ARHGEF4	up	4.2089643	0.0013679113
A_23_P143016	ARID5A	up	1.7682431	0.0011523934
A_33_P3339143	ARL13A	up	4.06068	0.040376093
A_23_P22682	ARMCX1	up	2.178112	3.1236056E-4
A_23_P53345	ARNTL2	up	1.644223	0.0028066256
A_24_P344976	ARR3	up	2.6641746	0.0449174
A_24_P386622	ARRB1	down	2.0126913	0.0012888412
A_23_P19030	ARSI	up	1.7030488	0.0017778452
A_33_P3298349	ART5	up	1.9111898	0.044532243
A_23_P427122	ART5	up	1.6321739	0.0060055996
A_23_P306223	ARX	down	1.6054254	0.005748415
A_33_P3290124	ASB10	up	1.7773558	0.006135694
A_23_P205370	ASB2	up	4.28977	0.003678286
A_33_P3568387	ASB4	down	1.5487324	0.0048283944
A_32_P171061	ASCL2	down	4.3065906	6.594202E-4
A_23_P118722	ASGR1	down	2.1468298	0.0042591337
A_23_P52017	ASPM	down	1.648196	0.0046785874
A_23_P203391	ASRGL1	down	1.5752348	0.0012645216
A_23_P34915	ATF3	up	2.9694548	0.0017934468
A_33_P3214105	ATF3	up	2.3296037	0.0012008025
A_24_P33895	ATF3	up	3.2191427	0.0017578843
A_24_P295601	ATG13	up	1.5663973	0.014314337
A_33_P3257312	ATG2A	up	1.5085573	0.0026154523
A_23_P361820	ATG2A	up	1.7294565	0.0010779831
A_23_P142878	ATOH8	down	1.6797878	0.016442023
A_33_P3311473	ATP10D	down	2.1867366	0.017279763
A_24_P141786	ATP2A2	up	1.6395591	0.0024125746
A_23_P117992	ATP2C2	down	3.5790489	0.004601287
A_23_P146146	ATP6V0D2	up	5.723988	0.005887971
A_23_P217737	ATP7A	down	1.6331555	0.00509737
A_33_P3330952	ATP8A1	down	1.7409679	0.0075130346
A_32_P97862	ATPAF1-AS1	down	1.6713552	0.042296477
A_23_P1492	AVPI1	up	1.9062591	0.002554813
A_33_P3396891	AVPI1	up	2.0683017	0.0030406613
A_24_P298027	AXIN2	down	1.8575182	0.004966613
A_23_P148015	AXIN2	down	1.5758139	0.014039101
A_23_P208389	AXL	up	1.9375021	2.4051323E-4
A_23_P18372	B3GNT5	up	1.5130152	0.0032186199
A_24_P228228	B4GALT6	up	1.5182214	0.034753785
A_33_P3356210	B7H6	up	1.7120188	0.0042139417
A_33_P3249224	BAAT	down	2.3093703	2.8478567E-4
A_24_P159648	BAIAP2	up	1.916233	0.001958715
A_23_P61810	BAIAP2	up	1.8435895	0.0013432363
A_23_P52207	BAMBI	down	1.7016433	0.0026279683
A_23_P370682	BATF2	up	1.7176219	0.0017141768
A_33_P3360087	BBS9	up	1.9795009	0.04412032
A_23_P97394	BCAR3	up	1.7201537	5.067926E-4
A_33_P3330911	BCAS1	down	4.850923	1.888585E-4
A_23_P17420	BCAS1	down	4.7221856	8.3382707E-4
A_24_P935986	BCAT1	up	1.5156335	0.003914009
A_24_P52921	BCAT1	up	1.8323061	0.0046032653
A_23_P212050	BCHE	down	1.7608218	0.0013426818
A_33_P3249589	BCL11A	down	2.7060783	0.016879562
A_33_P3358392	BCL11B	down	2.5947585	0.018844564
A_23_P205738	BCL11B	down	2.7764652	0.0011474428
A_23_P152002	BCL2A1	up	3.810464	4.1627797E-4
A_24_P122921	BCL2L11	down	1.8587247	0.0013776198
A_33_P3373775	BCL2L15	down	1.9804246	0.0097274585
A_23_P124300	BCMO1	down	2.14271	0.003155723
A_33_P3888485	BCO2	down	1.5974199	0.017679198
A_23_P128744	BDKRB1	down	1.8424937	0.009659882
A_23_P304897	BDKRB2	down	2.174945	0.002039581
A_33_P3321205	BEGAIN	up	1.7965802	8.278435E-4
A_23_P310086	BEND6	down	1.5683428	0.03238628
A_33_P3329769	BEND6	down	1.5636559	0.0013130725
A_33_P3245178	BEX2	up	5.287271	3.763438E-4
A_24_P40551	BEX4	up	3.1823957	0.0013855657
A_23_P139500	BHLHE41	up	2.346882	0.04004668
A_24_P231829	BHMT2	down	2.8368995	0.040794145
A_23_P404667	BIK	up	1.6617352	0.009941641
A_23_P98350	BIRC3	up	2.5984373	5.2662904E-4
A_23_P79769	BIRC7	up	1.5435879	0.0279755
A_33_P3234043	BMP1	up	1.8169322	0.010079304
A_33_P3237150	BMP2	up	2.557541	0.007035076
A_23_P54144	BMP4	down	1.6016233	0.003155081
A_23_P154643	BMP7	down	1.8450273	0.04076206
A_23_P68487	BMP7	down	1.7568942	0.003532718
A_33_P3219651	BMPER	up	2.0993693	0.0061514163
A_23_P22134	BNC1	up	3.0440958	0.002262189
A_33_P3396951	BNIP3L	up	1.5295383	0.002090813
A_33_P3385461	BRCC3	down	1.7457209	0.023036968
A_23_P122915	BRI3	up	1.5430926	0.0012904606
A_33_P3348244	BRI3	up	1.5852039	0.008149492
A_23_P114929	BRP44	down	1.5512075	6.472706E-4
A_33_P3375077	BRPF3	down	1.5549527	0.01914092
A_23_P383915	BTBD16	down	2.1296012	0.0019738409
A_33_P3391915	BTBD17	up	1.967073	0.008088779
A_24_P329795	C10orf10	up	1.8303803	0.014262132
A_32_P8156	C10orf107	down	2.2373536	0.00784361
A_24_P389608	C10orf47	up	1.6041692	0.005539493
A_33_P3312182	C10orf47	up	1.583792	0.0041984953
A_33_P3666817	C10orf55	up	1.5310655	0.0047730696
A_33_P3385837	C10orf68	down	3.7194664	0.0069603045
A_23_P202773	C11orf20	up	1.7253629	0.0013947084
A_33_P3396886	C11orf52	down	3.385507	0.033183884
A_23_P150238	C11orf68	up	1.5121787	0.0015697082
A_24_P392151	C11orf86	up	1.7747554	0.0010438615
A_32_P524904	C11orf86	up	1.5839113	0.0045233085
A_33_P3302260	C11orf9	down	1.6862644	0.038843226
A_23_P116173	C11orf93	down	1.8082671	0.008204216
A_32_P74409	C11orf96	up	87.2805	4.928539E-4
A_23_P389250	C12orf70	up	1.8296733	0.006009664
A_33_P3348362	C14orf128	up	1.7066356	7.029673E-4
A_23_P25746	C14orf128	up	1.6309983	0.009686761
A_33_P3307875	C14orf147	down	1.5168195	0.0022129943
A_33_P3408450	C14orf176	down	1.562966	0.0028805993
A_32_P189781	C14orf34	up	14.025886	0.001815027
A_23_P26024	C15orf48	up	3.1908264	5.043168E-4
A_23_P326319	C16orf45	up	1.9264021	8.679192E-4
A_33_P3370600	C17orf110	down	1.6457777	0.005842927
A_33_P3417195	C17orf82	down	1.6601487	9.1829966E-4
A_24_P130363	C18orf1	down	1.6133913	0.027964212
A_24_P238499	C18orf56	down	1.660553	0.01604712
A_33_P3352562	C19orf28	up	1.940465	6.7363225E-4
A_24_P247286	C19orf71	down	2.324639	0.0012888412
A_32_P80816	C19orf75	down	1.808375	0.042296477
A_33_P3395219	C1orf118	up	1.8443077	0.007872774
A_24_P110780	C1orf118	up	2.027367	0.008007171
A_33_P3211198	C1orf130	down	2.084158	0.0048300005
A_23_P135742	C1orf170	down	1.572486	0.03526722
A_33_P3363720	C1orf213	down	1.7285457	0.004676246
A_23_P362228	C1orf213	down	1.7040747	9.220746E-4
A_23_P410717	C1orf51	up	3.3326159	4.4031403E-4
A_23_P74778	C1orf54	up	1.6304142	0.004508417
A_33_P3242793	C1orf81	down	1.7876694	0.024276515
A_23_P85893	C1orf85	up	1.6896946	0.0013947084
A_33_P3376292	C1orf98	down	1.6317835	0.015071428
A_33_P3403153	C1QTNF2	down	1.7292026	5.067926E-4
A_24_P211565	C1QTNF6	down	1.6385119	0.009734416
A_33_P3357007	C1QTNF9B	down	3.1121745	6.8887917E-4
A_23_P421811	C20orf132	down	1.9600216	9.1366837E-4
A_33_P3405459	C20orf195	up	2.3357427	0.001458763
A_33_P3406886	C21orf34	down	2.5534964	0.029382138
A_24_P229536	C21orf34	down	1.8107985	0.01121769
A_23_P371765	C21orf56	up	1.6497538	0.045425806
A_33_P3308833	C21orf58	down	1.5252333	0.009534339
A_23_P132079	C21orf62	up	2.317956	0.012946038
A_24_P91701	C22orf43	up	1.6481191	0.008136423
A_24_P940149	C2CD2	up	1.5532724	0.0021276583
A_24_P788878	C2CD4B	up	2.443274	0.025751613
A_33_P3286372	C2orf48	down	1.6931088	0.024314681
A_33_P3394252	C2orf67	down	2.3723502	0.033914115
A_33_P3237207	C2orf72	down	1.5317842	0.012255927
A_33_P3227676	C2orf72	down	2.031434	0.0012904606
A_23_P2431	C3AR1	down	1.581447	0.040609665
A_32_P516818	C3orf55	up	1.6200395	0.012393149
A_23_P97541	C4BPA	down	2.6830761	0.0022685563
A_23_P433152	C4orf33	down	1.709537	0.012309103
A_32_P193583	C4orf39	down	1.5677071	0.03427099
A_23_P71855	C5	down	1.9424555	3.763438E-4
A_24_P149124	C5orf13	down	1.9781247	0.002071544
A_33_P3391290	C5orf13	down	1.5356116	0.00640312
A_33_P3282384	C5orf25	down	1.523526	0.0027399624
A_32_P128209	C5orf27	up	1.5560509	0.013762978
A_23_P404606	C5orf41	up	2.2556806	0.003301369
A_33_P3388983	C5orf56	up	2.606739	0.040561944
A_32_P221907	C6orf10	down	2.324641	0.044532243
A_32_P218355	C6orf132	down	1.568565	0.012710115
A_24_P272290	C6orf145	up	1.871695	0.0011716099
A_24_P72364	C6orf15	down	2.0728536	0.010257379
A_33_P3370890	C6orf225	down	1.6183896	0.04973943
A_32_P146113	C6orf81	down	1.9415722	0.017128209
A_33_P3247644	C7orf41	up	1.5123268	0.016964458
A_23_P20022	C7orf68	down	1.66578	5.067926E-4
A_33_P3213508	C7orf72	down	3.0041993	0.008007171
A_33_P3570974	C8orf50	down	1.5948421	0.043371253
A_33_P3416513	C8orf74	up	2.3127534	0.042275827
A_23_P170649	C8orf84	down	3.941664	0.028868767
A_23_P123732	C9orf103	down	1.5080363	0.0027652793
A_33_P3219245	C9orf130	down	2.298162	0.0024095825
A_33_P3236676	C9orf152	down	5.3746333	0.0021151747
A_33_P3354847	C9orf171	up	3.1818032	0.027191173
A_23_P405873	C9orf72	up	1.5888473	0.041674465
A_23_P78782	CA11	down	1.8208542	8.3382707E-4
A_23_P83838	CA8	up	1.8267987	0.0021970605
A_23_P157793	CA9	down	3.0503674	0.00585831
A_33_P3348061	CABP7	down	2.9611402	0.0046785874
A_23_P365767	CACNA1D	down	1.8358063	0.0019185871
A_23_P107247	CACNA1G	down	1.930178	5.9553114E-4
A_33_P3218960	CACNA1H	down	1.5388365	0.008524424
A_23_P84000	CACNG2	down	1.6563029	0.019208979
A_33_P3421913	CADM1	down	1.7451578	0.0018650477
A_33_P3353210	CADM2	down	2.809814	0.033860747
A_33_P3326777	CAGE1	down	2.4493253	0.023222456
A_23_P11800	CAMK2N1	down	1.5720108	0.0022129943
A_32_P4985	CAMTA1	up	1.8794554	0.047585774
A_23_P380379	CAPS2	down	1.6087253	0.020755315
A_32_P209208	CAPS2	down	1.7013588	0.003381543
A_33_P3235562	CAPZB	down	2.6155076	6.563806E-4
A_33_P3213362	CASC2	down	1.7028673	0.019982066
A_23_P202978	CASP1	up	1.9627696	0.044723146
A_23_P52676	CATSPER1	up	2.1751766	0.0018446682
A_23_P15889	CBLN2	down	2.3370817	5.2662904E-4
A_23_P40453	CBR3	down	1.5326278	0.0031897733
A_24_P298174	CBX1	down	1.6375846	0.029719133
A_23_P2355	CBX5	down	1.5113983	0.004729222
A_23_P55544	CCBE1	up	3.0779624	0.0050413255
A_24_P73730	CCDC113	up	1.5372722	0.016796041
A_33_P3307810	CCDC148	down	2.527377	0.0025401236
A_24_P157156	CCDC150	down	1.6978945	0.011645956
A_33_P3283828	CCDC154	up	1.5938376	0.028219312
A_33_P3317103	CCDC157	down	1.544363	0.045546558
A_24_P369232	CCDC3	down	1.6667032	0.0030811073
A_24_P349196	CCDC30	up	1.6967669	0.010812916
A_33_P3313801	CCDC34	down	1.5812137	0.01936919
A_33_P3313796	CCDC34	down	1.7701453	0.0024375857
A_23_P203773	CCDC34	down	2.4162135	0.021859732
A_23_P362770	CCDC36	up	2.2761238	0.040656935
A_23_P402176	CCDC42	down	1.6374257	0.028858487
A_23_P164958	CCDC8	down	3.0122628	0.01121769
A_33_P3221284	CCDC80	down	1.9106854	0.0044257026
A_23_P58082	CCDC80	down	1.6404696	0.0017934468
A_33_P3392187	CCDC85A	down	1.8059478	0.010252083
A_23_P349566	CCDC85A	down	1.9825715	0.044189844
A_33_P3345936	CCDC9	up	1.873322	0.004127814
A_23_P425681	CCK	up	2.3517647	0.0042042043
A_23_P17065	CCL20	up	3.4122827	4.4031403E-4
A_33_P3316273	CCL3	up	2.9836204	0.0064872443
A_23_P152838	CCL5	up	10.13758	0.0016801896
A_23_P78037	CCL7	down	2.7515752	0.01429484
A_23_P361773	CCND3	down	1.6199952	0.0032190897
A_33_P3385870	CCNG2	up	1.6395369	0.0060420907
A_23_P92860	CCNO	up	1.5789182	0.0010438615
A_23_P343398	CCR7	down	1.7950704	0.002016206
A_33_P3284508	CD14	down	1.6043383	0.001962425
A_23_P61466	CD163L1	up	2.523764	0.047012992
A_23_P113572	CD19	down	1.5206798	0.03447648
A_23_P209055	CD22	up	9.945637	0.0025665576
A_23_P338479	CD274	up	1.5529144	0.049703248
A_23_P131435	CD302	down	1.6897268	0.0031688444
A_24_P396702	CD302	down	1.7691288	0.0023382995
A_24_P188377	CD55	up	2.7230175	3.763438E-4
A_23_P15394	CD68	up	4.929879	3.6832254E-4
A_23_P1782	CD82	down	1.6783754	0.0038181436
A_24_P131589	CD86	up	5.904466	0.0140682375
A_23_P34597	CDA	up	1.7973582	0.014777303
A_23_P351320	CDC40	down	1.5069484	0.04795951
A_24_P218979	CDCA3	down	1.5013094	0.0012880448
A_23_P113613	CDCP1	up	4.3304596	1.888585E-4
A_24_P160401	CDCP1	up	3.2108002	0.0031087531
A_23_P206359	CDH1	down	2.3121214	5.067926E-4
A_23_P144656	CDH10	down	1.5414138	0.008019173
A_23_P100240	CDH16	down	3.3087175	3.763438E-4
A_23_P111947	CDH17	down	1.7219657	0.004248378
A_23_P17593	CDH4	up	2.0790188	0.0012313238
A_23_P214011	CDH6	down	1.9373304	0.002262189
A_24_P89457	CDKN1A	up	1.5861133	0.007157339
A_33_P3292540	CDKN2C	down	1.9393439	6.974275E-4
A_33_P3307903	CDKN3	down	1.6330675	0.003924698
A_23_P48669	CDKN3	down	1.6165444	0.0030811073
A_24_P938614	CDS1	down	1.5218817	0.0051166047
A_23_P411296	CEBPB	up	1.6678333	6.1501964E-4
A_33_P3253804	CEBPD	down	1.61548	0.0140682375
A_32_P131143	CECR5-AS1	down	1.5882105	0.00484843
A_33_P3323945	CEND1	up	1.540228	0.0017578843
A_23_P401	CENPF	down	1.5338277	0.018259594
A_24_P96780	CENPF	down	1.5693554	0.029719133
A_33_P3387856	CENPN	down	1.9558551	0.01147049
A_23_P163580	CENPT	down	1.7521389	0.0055599823
A_33_P3355538	CERKL	down	1.806857	0.01990579
A_33_P3408320	CERS1	up	1.5225391	0.0023814046
A_33_P3241269	CES1	down	1.5511695	0.0033422706
A_33_P3318288	CFH	down	4.0406384	0.0010450283
A_33_P3367692	CFH	down	3.4986584	0.00152327
A_23_P114740	CFH	down	4.0588183	0.001392314
A_23_P103256	CFHR3	down	3.7018301	0.0011716099
A_24_P282547	CFHR4	down	1.7845579	0.014677451
A_23_P7212	CFI	down	9.480449	0.017204145
A_23_P215720	CFTR	down	2.2050703	0.004588163
A_33_P3329974	CGN	down	2.0714858	3.763438E-4
A_23_P163306	CGNL1	down	1.6298311	0.0022629804
A_33_P3376971	CHAC1	up	2.7834854	0.0031167981
A_33_P3376965	CHAC1	up	3.3619902	0.0019658946
A_33_P3419314	CHD5	up	2.6223636	0.024281533
A_33_P3217584	CHRNA4	down	3.449562	0.014597859
A_23_P430558	CHRND	down	1.8701178	0.007468506
A_23_P40847	CHST2	up	4.2096267	6.472706E-4
A_23_P37359	CIDEB	down	1.8993849	0.037251633
A_33_P3213374	CITED2	up	2.2496412	8.543404E-4
A_23_P214969	CITED2	up	2.2374089	0.0030561613
A_32_P209230	CITED4	up	1.8184913	0.0011781508
A_23_P129334	CLCN7	up	1.5960876	0.008019173
A_33_P3410806	CLDN10	down	1.9559133	0.017679198
A_23_P412515	CLDN12	up	2.5396845	0.004232298
A_23_P157268	CLDN12	up	1.6236117	0.0014712693
A_23_P91512	CLDN14	up	5.963625	0.0051166047
A_33_P3249046	CLDN2	down	2.3825936	9.1829966E-4
A_33_P3285545	CLDN4	down	1.582834	0.0045385538
A_23_P2616	CLEC4C	up	2.3438864	0.0126722315
A_33_P3272169	CLIP2	up	1.5452745	0.032546792
A_33_P3232458	CLIP4	up	1.5179273	0.0011509195
A_23_P35995	CLMP	up	2.5488055	0.0011400316
A_23_P126212	CLSPN	down	1.6842119	0.0035941787
A_23_P125233	CNN1	down	3.8452713	0.0016757401
A_24_P941922	CNOT4	up	1.7407475	0.0037283984
A_33_P3315320	CNTD1	down	1.5349333	0.046283826
A_23_P214144	COL10A1	down	1.5591358	0.03274777
A_23_P1331	COL13A1	up	3.8222897	0.0011716099
A_33_P3304668	COL1A1	down	3.579231	0.0025851678
A_23_P31124	COL21A1	down	1.9509141	4.4031403E-4
A_23_P170679	COL4A3	down	1.6295466	0.029218156
A_33_P3227400	COL4A4	down	1.9160697	0.0028686814
A_23_P40108	COL9A3	down	2.4249506	0.0015276021
A_23_P146444	CORO2A	down	1.51308	0.002842534
A_23_P117694	CORO2B	up	2.137982	0.0027125967
A_33_P3296587	CP	down	1.5232407	0.0023205972
A_23_P19754	CPA4	up	3.6020133	0.011601333
A_33_P3268838	CPEB1	up	1.6476002	0.0027166517
A_24_P391868	CPLX2	down	2.727858	3.763438E-4
A_33_P3415300	CPLX2	down	2.6316836	4.7109104E-4
A_23_P98147	CPN1	down	4.3938465	6.0105755E-4
A_23_P327551	CPNE4	down	1.8141282	4.4031403E-4
A_23_P360804	CPNE5	down	1.5958327	0.010122966
A_33_P3262191	CPNE7	up	1.694281	0.014262132
A_23_P108082	CREB3L3	up	1.5820036	0.007452904
A_23_P157117	CREB5	up	4.1515646	8.9266454E-4
A_33_P3325404	CRIP3	down	2.1091568	0.0030406613
A_23_P156562	CRIP3	down	2.1995487	0.0023175366
A_33_P3252286	CRLF1	down	1.7466058	0.005978164
A_33_P3298139	CRLF2	up	2.4978187	0.011709985
A_24_P56894	CRLF3	up	1.6552118	0.0019658946
A_24_P206776	CRYAB	up	2.9991198	0.0020634118
A_23_P77731	CRYM	down	2.08868	0.009462124
A_24_P924836	CRYZL1	down	1.8037865	0.04016338
A_33_P3231613	CSAG3	down	1.5869359	0.025764598
A_23_P133408	CSF2	up	5.050276	4.928539E-4
A_33_P3232688	CSF2RA	up	1.8700562	0.0021454722
A_23_P501985	CSF2RA	up	2.1436105	0.001962425
A_23_P501754	CSF3	up	7.271114	6.6857063E-4
A_23_P149892	CSGALNACT2	up	1.727936	0.001857871
A_33_P3266255	CSGALNACT2	up	2.3824375	9.82423E-4
A_33_P3402526	CSGALNACT2	up	1.8680311	0.001458763
A_23_P344408	CSHL1	down	1.8389988	0.032846544
A_33_P3397670	CSPG4P1Y	down	1.5032263	0.04030523
A_33_P3420043	CSRNP3	down	2.4406142	0.030395834
A_24_P256552	CSTF3	down	1.7085165	5.067926E-4
A_33_P3235217	CTPS	up	1.5843177	0.0011809974
A_33_P3287631	CTSB	up	1.6690601	0.009344241
A_23_P94533	CTSL1	up	2.2208593	0.0010295678
A_33_P3299898	CTSL1P2	up	2.2949173	0.0010802568
A_33_P3418025	CTSO	down	1.5897727	0.016441831
A_23_P215744	CTTNBP2	down	1.8887266	0.0036252555
A_33_P3372840	CXCL12	down	1.9090631	0.027770067
A_24_P257416	CXCL2	up	1.6533563	0.003717584
A_23_P315364	CXCL2	up	1.6353706	0.0075813634
A_24_P277367	CXCL5	up	1.5580329	0.0024151998
A_32_P410753	CXorf59	down	2.136086	0.009787617
A_23_P121676	CXXC4	down	2.4036448	0.0030280356
A_23_P399001	CXXC5	down	1.8270414	3.1236056E-4
A_33_P3376478	CYP17A1	down	1.7638084	0.021955695
A_33_P3361422	CYP27A1	down	1.6983163	0.0042591337
A_23_P161368	CYP2C8	down	1.9758419	0.020914963
A_23_P8801	CYP3A5	down	1.5887122	0.025751613
A_23_P358917	CYP3A7	down	1.6871543	0.015494172
A_24_P42693	CYP4F11	down	1.6935015	0.00433795
A_23_P108280	CYP4F12	down	1.6062688	0.0092509985
A_23_P50710	CYP4F2	down	1.8603691	0.034096472
A_33_P3294277	CYP4F3	down	2.5259788	0.0046785874
A_23_P131060	CYP4F8	down	1.5315639	0.0140682375
A_24_P289260	DACT2	down	2.6948953	0.002290091
A_23_P360964	DACT3	down	1.5424304	0.0057067396
A_23_P435636	DAND5	down	1.7708228	0.017246004
A_33_P3379956	DCDC1	down	8.076275	0.0039577857
A_33_P3291748	DCDC5	down	6.700431	0.0020753087
A_23_P413862	DCDC5	down	3.8195553	0.0012880448
A_33_P3298226	DCHS2	down	3.6470325	0.0126722315
A_23_P369994	DCLK1	up	2.7847092	6.3202326E-4
A_32_P108889	DCLK1	up	2.4288895	0.005132295
A_23_P341527	DCST1	down	2.7181244	0.008081086
A_23_P145644	DDC	down	4.901573	6.607505E-4
A_23_P21134	DDIT3	up	3.5223315	2.3986938E-4
A_23_P30069	DDX60L	up	1.5015488	0.0040538236
A_24_P207479	DEDD2	up	1.5497149	0.013727709
A_23_P71480	DEFB1	down	2.1056628	0.0022685563
A_32_P175301	DENND3	up	1.5531361	0.0027307791
A_33_P3321136	DENND3	up	1.6081859	8.9266454E-4
A_33_P3411291	DGKE	up	1.6737235	0.024036048
A_23_P67367	DHDH	up	1.9107709	0.002838159
A_32_P211045	DHFR	down	1.7204994	0.011288083
A_33_P3359368	DHRS4L1	down	1.6035106	0.0016801896
A_23_P56559	DHRS9	up	7.197233	0.0050752712
A_23_P162719	DIAPH3	down	1.602508	0.015426927
A_32_P150891	DIAPH3	down	1.7690539	0.014855265
A_24_P341674	DIO2	down	1.7868339	0.02170799
A_23_P48740	DIO2	down	1.6000084	0.0015769297
A_23_P149121	DIRAS3	down	2.770626	0.0024496294
A_33_P3315134	DIRC3	down	2.6938026	0.019507721
A_23_P324340	DISP2	up	1.7314146	0.01035658
A_33_P3331831	DKFZp451A211	up	2.1374753	0.0021276583
A_33_P3867461	DKFZp686O1327	up	1.805559	0.0023909565
A_33_P3758973	DKFZP761C1711	down	2.2551506	0.042119324
A_33_P3286218	DLEU2L	down	1.5381866	0.0046829903
A_23_P88331	DLGAP5	down	1.544243	0.0018886053
A_24_P236251	DLK1	up	4.1380467	0.024352642
A_23_P28598	DLX2	up	2.480737	0.041140936
A_23_P500542	DMBX1	down	1.8248658	0.019368682
A_23_P321860	DMD	down	3.7369888	0.03119983
A_23_P169293	DMRT1	up	3.216155	0.016372485
A_23_P413923	DMRTA1	up	1.7001064	0.002349044
A_32_P179998	DMRTC1	down	9.036455	0.032465503
A_32_P19806	DNAH11	down	1.5028737	0.006278633
A_33_P3556532	DNAH17	up	3.4373758	0.009078836
A_23_P206140	DNAJA4	up	2.1026568	0.008324384
A_23_P258944	DNAJB9	up	1.7441858	3.1236056E-4
A_32_P407245	DNAJC22	down	1.647774	0.0021183696
A_33_P3234202	DNASE1L3	up	1.8382335	0.013255364
A_23_P362148	DNER	up	2.9498084	0.0021581647
A_23_P367586	DNHD1	up	2.2516162	0.005948314
A_33_P3272330	DNMT3A	down	1.5541087	0.013398198
A_33_P3327762	DOCK8	down	1.7978702	0.028151399
A_24_P48069	DOK4	down	1.7817032	0.0010295678
A_23_P4494	DSC2	down	1.5356731	0.008383434
A_23_P47340	DSCAML1	down	1.7893001	0.03528098
A_33_P3254956	DSCR6	down	1.7690966	0.0060055996
A_23_P6252	DSCR8	down	3.8509433	0.00795184
A_23_P59388	DST	down	1.9025166	0.016868696
A_33_P3339650	DST	down	1.6506507	0.040656935
A_23_P104471	DUSP13	down	2.0958667	0.0066674445
A_24_P189739	DUSP16	up	1.7577373	6.607505E-4
A_23_P146134	DUSP26	down	1.6752899	0.002090813
A_23_P150018	DUSP5	up	2.6774154	7.247996E-4
A_24_P51855	DUSP7	up	2.3630564	0.026593747
A_33_P3308586	DUXA	down	2.7089975	0.04167778
A_23_P201342	DVL1	up	1.5911509	8.917212E-4
A_23_P347432	DVL1	up	1.8645723	0.008462217
A_23_P128706	DYNC1H1	up	1.5077511	0.013174184
A_23_P39931	DYSF	up	2.0126352	0.006199965
A_33_P3209537	EBF4	down	1.7341594	0.005226329
A_32_P155666	ECEL1	down	1.8930434	0.009445809
A_23_P160559	ECM1	up	1.8204921	0.007035076
A_23_P303671	ECM2	up	5.671747	0.0016189495
A_23_P120281	EDAR	down	3.1595235	0.0056760497
A_33_P3258392	EDN1	down	1.6442697	9.5801626E-4
A_23_P214821	EDN1	down	1.8241359	0.0026254593
A_23_P17438	EDN3	down	4.994257	0.003427581
A_32_P126698	EFCAB11	down	2.113899	0.01990579
A_33_P3264042	EFCAB3	down	1.6139618	0.0044596125
A_33_P3237644	EFCAB5	down	1.5933306	0.017937783
A_33_P3385161	EFCAB9	down	2.7183893	0.007367049
A_23_P154338	EFHD1	down	1.5203756	0.0140682375
A_24_P114032	EFNA3	up	1.7749028	0.01172778
A_33_P3289596	EFR3B	up	1.5540864	0.0032840618
A_23_P369654	EFR3B	up	2.695813	0.005235245
A_23_P215790	EGFR	up	1.6299237	0.0053596436
A_33_P3351944	EGFR	up	1.8250475	0.0045647384
A_33_P3351955	EGFR	up	1.6924796	0.008024104
A_33_P3256952	EGLN3	down	1.9678755	0.0039182613
A_23_P214080	EGR1	down	2.0630887	0.0015821446
A_23_P46936	EGR2	down	2.1572347	0.037220113
A_23_P380318	EGR4	up	3.0259697	0.022203984
A_23_P203540	EHF	down	3.5490997	0.0013947084
A_33_P3210848	ELFN1	down	1.8060012	0.033860747
A_23_P122937	ELMO1	down	1.9919889	0.0065108663
A_33_P3231739	ELOVL2	down	1.7151668	0.0023165524
A_23_P82065	ELOVL4	up	1.875299	0.016879562
A_33_P3362611	ELTD1	down	1.7948655	0.0013594374
A_24_P14634	EMID1	down	1.7185296	0.043733798
A_33_P3333455	EMILIN1	down	1.5337973	0.02150821
A_24_P273413	EML4	down	1.6137509	0.007665911
A_23_P76488	EMP1	up	1.9765624	0.0024375857
A_23_P304682	EMP2	down	1.7802159	0.0027217544
A_23_P106682	EMP2	down	1.5530509	0.0015769297
A_23_P119362	EMP3	up	1.5644766	0.01631404
A_23_P134433	EN2	down	1.5217677	0.024667935
A_24_P236091	ENO2	up	1.6506147	0.0035704237
A_32_P192376	ENPP1	down	1.8358512	8.4835413E-4
A_23_P156880	ENPP1	down	1.8846158	0.0021872977
A_33_P3278649	ENTPD2	down	2.9323742	0.0025665576
A_33_P3420224	ENTPD8	down	2.2179441	0.0020753087
A_33_P3227842	EPB41	up	2.2521324	0.013913819
A_24_P257579	EPB41L4A	down	2.5084975	4.4031403E-4
A_33_P3321697	EPB41L4A	down	2.1585596	6.974275E-4
A_23_P91081	EPCAM	down	1.7255706	0.008179624
A_23_P149281	EPHA2	up	1.7021222	0.0053646117
A_23_P108501	EPHA4	down	1.7330464	0.004834402
A_33_P3331376	EPHB2	up	1.5031353	0.0010845702
A_33_P3880302	EPHB2	up	1.5321609	0.0016493915
A_23_P95060	EPHB3	down	2.2109919	0.0028071657
A_23_P145935	EPHB6	down	1.603564	0.0026989665
A_23_P34537	EPHX1	down	1.6003064	0.013704503
A_23_P130027	EPN3	down	1.5938265	0.0021251838
A_23_P136347	EPS8	down	1.7763903	0.020550264
A_33_P3398597	EPS8L1	up	1.533035	0.037296064
A_33_P3317168	EPS8L3	down	1.6747253	0.0011737683
A_23_P349416	ERBB3	down	2.2787805	0.008120098
A_33_P3243364	ERCC4	up	1.6694143	0.0092509985
A_23_P41344	EREG	up	2.8387399	0.0011809974
A_23_P129717	ERI2	down	1.5741936	0.045135602
A_33_P3326210	ESCO2	down	1.9043875	0.00585831
A_33_P3243544	ESRRA	up	1.5217533	0.0012326725
A_24_P751074	ETS1	up	2.6140473	0.014008344
A_23_P78092	EVI2A	up	3.5195918	0.018747762
A_33_P3360972	EXOC3L4	down	1.6101131	0.00216867
A_23_P205177	F10	down	2.4471316	0.032465503
A_33_P3397496	F13B	down	3.5424044	0.00484843
A_23_P94879	F2	down	1.7301364	8.2111097E-4
A_33_P3212274	F2R	up	1.5095494	0.0044495882
A_33_P3232945	F2RL1	up	1.7986515	0.006549699
A_23_P117298	F7	down	4.4308925	9.5801626E-4
A_23_P49448	FA2H	up	2.6553164	5.4249185E-4
A_23_P113471	FAAH2	down	1.5129939	0.016323546
A_23_P138125	FAIM3	up	2.1720786	0.0015874596
A_32_P47643	FAM110C	down	1.5371089	0.0080499
A_33_P3309646	FAM115C	up	1.7966156	0.0139483465
A_33_P3252809	FAM118A	down	1.5510278	0.048116997
A_24_P233786	FAM129A	up	4.908958	2.3986938E-4
A_23_P41204	FAM131A	up	1.5502638	0.00784361
A_33_P3691916	FAM13A	down	1.5128461	0.008384623
A_23_P145054	FAM162B	down	2.6539736	0.0037989388
A_24_P190873	FAM163A	down	3.0374858	0.0018440172
A_33_P3367392	FAM167B	up	1.59517	0.027675468
A_23_P422831	FAM189A2	up	1.7544497	0.011146506
A_33_P3321432	FAM198B	down	1.8875614	0.0021276583
A_24_P297551	FAM19A2	down	3.7212036	0.0011809974
A_33_P3351440	FAM19A5	down	1.900743	0.028422447
A_33_P3340961	FAM201B	down	1.7756962	0.04459838
A_32_P34138	FAM25A	up	2.2429726	3.763438E-4
A_32_P213831	FAM40B	up	1.7208248	0.00216867
A_23_P21560	FAM49A	up	5.5544086	0.0010461273
A_33_P3334491	FAM66A	down	1.6403308	0.0013855657
A_33_P3238295	FAM66C	down	1.7764378	0.0043146736
A_33_P3371341	FAM66C	down	1.7686057	0.010440007
A_23_P41713	FAM71B	down	3.3806446	0.0038196538
A_33_P3244104	FAM78B	down	2.758021	0.040015157
A_23_P216052	FAM83A	down	1.8491415	0.033914115
A_33_P3216467	FAM83E	down	2.6479015	6.7363225E-4
A_33_P3335386	FAM83G	up	1.5015218	3.263811E-4
A_23_P385790	FAM9C	down	3.1309435	0.04065893
A_33_P3257808	FANCD2	down	1.5098393	0.012391045
A_23_P150903	FAR2	down	3.5921135	0.010265375
A_33_P3257513	FAT3	down	1.8608832	0.0051850085
A_23_P151805	FBLN5	down	1.7605389	0.009445809
A_23_P406385	FBXL16	up	2.0540636	4.928539E-4
A_23_P342709	FBXO15	down	1.562431	0.004236693
A_24_P113264	FBXO27	up	1.5161417	0.010501626
A_33_P3378126	FBXO32	up	1.9675149	7.494467E-4
A_23_P21495	FCGBP	down	1.5463781	0.027686408
A_23_P85716	FCGR2A	down	1.5812821	0.029607184
A_33_P3363933	FCRL6	down	2.3086686	0.03848957
A_23_P375372	FGA	down	2.0890925	8.210308E-4
A_23_P44274	FGA	down	2.8867724	0.002827656
A_24_P282251	FGA	down	2.4895234	3.1236056E-4
A_23_P136125	FGB	down	3.3308883	9.1829966E-4
A_23_P213336	FGF1	up	2.4645925	0.024209172
A_23_P202334	FGFR2	down	1.6891083	0.010122966
A_23_P212830	FGFR3	down	2.5524166	6.41012E-4
A_23_P500501	FGFR3	down	3.0118513	4.7948118E-4
A_23_P92754	FGFR4	down	1.9991686	0.0035978765
A_23_P148088	FGG	down	3.099163	5.7600497E-4
A_23_P20484	FGL1	down	2.3491497	0.0012776612
A_23_P103932	FGR	up	1.8103082	0.024667935
A_23_P112187	FIBCD1	down	1.5010269	0.007486103
A_23_P128246	FICD	up	1.6663008	0.001088346
A_24_P38081	FKBP5	down	1.5252674	0.0064705615
A_24_P173124	FLCN	up	2.0446198	0.011966498
A_23_P414308	FLCN	up	1.8437188	0.0015625297
A_23_P30163	FLJ13197	down	2.217011	0.041261595
A_33_P3284854	FLJ25694	down	1.5505958	0.009662244
A_24_P829183	FLJ32255	up	1.5220273	0.0045233085
A_33_P3390177	FLJ34208	down	1.5191947	0.042086378
A_33_P3365720	FLJ35424	up	1.7145978	0.040376093
A_33_P3259890	FLJ35946	down	1.7195584	0.001772641
A_24_P497464	FLJ37644	down	4.305677	0.013000635
A_32_P118847	FLJ42709	down	1.6473385	0.0023252573
A_24_P51080	FLJ42709	down	2.4649615	0.0092509985
A_33_P3363188	FLJ43315	up	1.8581316	0.0012759793
A_33_P3263417	FLJ43663	up	2.078372	8.9479104E-4
A_33_P3729002	FLJ43903	down	2.5572157	0.002791544
A_33_P3391175	FLJ44385	up	4.2800994	0.028007668
A_33_P3227269	FLJ45983	down	1.7430446	0.0052967165
A_33_P3226755	FLNA	down	1.7933042	0.0058064377
A_24_P236235	FLRT2	down	1.5964929	0.006321061
A_33_P3418833	FLRT3	down	2.7242851	0.0026049882
A_23_P78742	FLT3LG	up	1.6727543	0.018682607
A_33_P3404749	FMN1	down	1.6245233	0.004862758
A_32_P229132	FMN2	up	1.6436992	0.028418481
A_33_P3219821	FMN2	up	1.8036034	0.04413663
A_33_P3310552	FMNL2	up	2.010709	0.030561758
A_32_P193080	FMNL2	up	1.9957453	3.1236056E-4
A_23_P233	FMO5	down	4.1788373	0.0017424276
A_33_P3376214	FMO5	down	2.7740567	0.009508782
A_24_P334130	FN1	down	1.601285	0.015183704
A_23_P25503	FNDC3A	up	1.5361828	0.0018506551
A_33_P3805085	FNIP1	up	1.5582167	0.0062207514
A_23_P47616	FOLH1	down	2.3196921	0.04625884
A_23_P53176	FOLR1	down	2.1594272	0.008335758
A_23_P106194	FOS	down	1.6426275	0.0025665576
A_23_P161624	FOSL1	up	2.3994887	0.0017364231
A_23_P37127	FOXA1	down	1.7302704	6.607505E-4
A_24_P365515	FOXA2	down	1.5739913	0.0015874596
A_23_P142174	FOXA3	down	1.8074359	0.0036975828
A_33_P3302295	FOXC2	up	2.9979827	0.0028805993
A_23_P413585	FOXD2	down	1.7088158	0.010633071
A_33_P3264331	FOXD3	up	1.5726545	0.026991852
A_33_P3269408	FOXI2	up	1.6663625	0.008733022
A_23_P348636	FOXJ1	down	2.783267	0.0035015496
A_33_P3355503	FOXL1	up	1.5527483	0.002017465
A_24_P22079	FOXO1	up	1.8592631	5.067926E-4
A_24_P921683	FOXP2	down	2.8140135	0.0034277001
A_23_P159709	FOXP3	down	2.9846158	0.003924698
A_24_P204011	FOXR1	down	2.482993	0.026576411
A_33_P3283833	FOXS1	down	3.322919	0.001727389
A_24_P330303	FRMD6	up	1.6096612	0.0015892016
A_24_P67988	FRMD8	up	1.5950466	0.0073183123
A_23_P110531	FST	up	1.9451898	0.0070658326
A_33_P3318796	FSTL3	up	1.5116478	0.008145977
A_24_P251734	FSTL5	down	2.892608	0.004921022
A_23_P107963	FUT1	up	1.7816632	0.018522397
A_33_P3228445	FXYD2	down	1.5819296	0.0020895463
A_23_P161769	FXYD2	down	1.5892003	0.005109647
A_33_P3228460	FXYD3	down	1.7377529	0.008186814
A_33_P3228450	FXYD3	down	2.4807258	0.01990579
A_33_P3422035	FXYD5	up	2.5116549	0.037140038
A_23_P150394	FXYD6	down	1.6490738	0.009980879
A_24_P393740	FYB	up	1.6365825	0.0034034876
A_23_P108437	FZD5	down	1.7303871	0.0040196693
A_24_P4816	GABARAPL1	up	1.56313	0.0015300357
A_23_P436618	GABRA5	up	1.8881559	5.4666586E-4
A_33_P3365142	GAD1	up	2.4271638	0.0019738409
A_23_P374844	GAL	up	2.0146303	0.0027217544
A_23_P120863	GAL3ST1	down	2.078988	8.543404E-4
A_23_P160154	GALE	up	1.7359815	0.0022831012
A_24_P942370	GALNT4	down	2.0253918	0.0019444667
A_23_P252462	GALNT9	up	4.0519896	0.0013855657
A_23_P371835	GATA5	up	1.679102	0.0035015496
A_23_P327777	GATS	down	1.9979812	0.0012645216
A_33_P3419691	GATS	down	2.0902503	0.0011841889
A_24_P281580	GATS	down	1.8114843	4.7109104E-4
A_23_P85693	GBP2	down	1.6274471	0.008128869
A_33_P3424347	GCH1	up	2.368047	0.018353295
A_33_P3311439	GCH1	up	1.7819788	0.00494011
A_24_P167642	GCH1	up	1.7137665	0.003753985
A_23_P145114	GCLC	down	1.8707168	0.002394064
A_33_P3325522	GCNT6	down	2.2711372	0.021693124
A_33_P3423874	GCOM1	up	1.7740182	0.001088346
A_23_P129144	GCOM1	up	1.5165697	0.023459611
A_23_P257043	GEM	up	2.9652457	0.0024648402
A_33_P3262133	GFM1	up	1.8341846	0.036083166
A_23_P144916	GFPT2	up	1.9784948	5.7600497E-4
A_24_P216014	GH2	down	1.9065825	0.0132521875
A_23_P207174	GH2	up	1.5370988	0.027074078
A_23_P141459	GIP	down	1.9262958	0.006667021
A_33_P3390122	GIPC2	down	3.10347	0.009533044
A_24_P404840	GJB1	down	4.3223996	0.015836732
A_24_P379233	GJB3	up	2.833672	4.9439736E-4
A_24_P43723	GJC3	up	3.3224354	0.025557
A_33_P3419632	GLB1L3	down	2.2979105	0.03005561
A_23_P105251	GLI1	down	1.6750412	6.8887917E-4
A_33_P3333224	GLIS2	down	1.5325117	0.013374728
A_24_P326739	GLS2	down	2.1224732	0.0119940685
A_23_P48198	GLT8D2	down	3.458951	0.0068027866
A_33_P3285580	GLYCTK	down	1.7428695	0.023853445
A_24_P415150	GNA14	down	2.2782464	0.03291027
A_23_P139192	GNG3	down	2.7049072	0.003381543
A_23_P26994	GNGT2	up	2.1938365	0.026447136
A_23_P144622	GNPDA1	up	1.7660347	0.00216867
A_33_P3356776	GOLGA7B	up	2.8789032	6.9568737E-4
A_24_P280846	GOLT1A	up	2.0560641	0.0016040406
A_23_P400378	GPBAR1	down	1.8020444	0.021834362
A_33_P3326634	GPC3	down	1.9033312	0.008660315
A_32_P97169	GPC6	down	1.5114617	0.016599013
A_23_P134426	GPNMB	down	1.5085129	0.013443684
A_23_P7866	GPR115	up	1.9141216	5.7600497E-4
A_23_P128808	GPR132	down	1.7836808	0.0096069835
A_33_P3243618	GPR137B	up	1.7337195	4.349699E-4
A_23_P46149	GPR137B	up	1.5163854	0.0024648402
A_33_P3237110	GPR137C	down	2.9822185	0.005720086
A_33_P3376681	GPR139	down	2.9719062	0.0025968698
A_24_P37887	GPR150	down	1.7707504	0.013170615
A_33_P3302586	GPR153	down	1.7269882	0.03560543
A_33_P3243439	GPR162	down	1.7673867	5.067926E-4
A_23_P159237	GPR20	down	2.1671102	0.002245861
A_33_P3351279	GPR37L1	up	1.747768	0.00602421
A_24_P115932	GPR44	down	1.947456	0.006233625
A_33_P3262977	GPR64	up	1.7211323	0.0023175366
A_24_P931443	GPR68	down	2.3454762	0.027074078
A_23_P19134	GPR98	down	2.485038	0.0015300357
A_23_P36825	GPRC5A	up	1.798446	0.010122966
A_23_P3038	GPX2	down	2.541745	0.001088346
A_23_P154526	GRB14	down	1.541584	0.003945731
A_23_P163992	GRB7	down	1.5571587	0.008196777
A_23_P432947	GREM1	up	3.901974	4.204297E-4
A_33_P3319870	GREM1	up	3.2804635	5.83194E-4
A_24_P40626	GREM2	down	1.6635954	0.016517695
A_23_P52067	GRHL3	down	2.0518441	0.0021872977
A_33_P3307133	GRIK2	down	2.191921	0.01751008
A_23_P250136	GRIK2	down	3.4483013	0.001727389
A_23_P49546	GRIN2C	down	2.149528	0.0039801123
A_33_P3358712	GRINL1A	up	1.9353191	0.04067466
A_33_P3282390	GRM4	up	1.7376835	0.016109353
A_24_P357266	GRPR	down	2.3205929	0.03165611
A_24_P135748	GRTP1	down	1.6603171	0.0021272665
A_33_P3320159	GSDMC	up	1.8394203	0.036325004
A_23_P139864	GSG1	up	2.4250624	0.021462658
A_23_P214300	GSTA2	down	1.6685755	0.005215176
A_23_P110941	GSTA4	down	1.5649031	0.003348716
A_33_P3257903	GSTA4	down	1.6031123	0.002017465
A_23_P93141	GSTA5	down	6.465833	7.2640955E-4
A_33_P3374378	GTDC1	down	2.512361	0.003155723
A_23_P168567	GTF2I	down	1.6110156	7.8600744E-4
A_33_P3232552	GUCY1B3	down	3.7829974	0.046000075
A_33_P3300800	GUCY2E	down	1.8000478	0.0074924557
A_33_P3284253	GYG2	down	1.5589122	0.0025746159
A_24_P52697	H19	down	2.1071482	9.1366837E-4
A_33_P3222689	H2BFM	down	1.7697585	0.012391045
A_23_P1173	HABP2	down	6.809859	0.0010802568
A_23_P393034	HAS3	up	1.7569214	0.0017900115
A_24_P411561	HAVCR2	up	3.9182277	0.02662512
A_23_P203558	HBB	down	6.0839796	0.005590247
A_24_P140608	HBEGF	up	1.9282223	0.006199965
A_33_P3326235	HBM	up	1.520792	0.036295444
A_23_P329924	HCAR2	up	2.4184308	0.04899719
A_23_P64721	HCAR3	up	10.723771	5.4249185E-4
A_33_P3225418	HCG9	down	1.9875592	0.03999758
A_33_P3369885	HEATR7A	up	1.7573606	0.0030811073
A_23_P408473	HEATR7A	up	1.8913839	0.007173274
A_33_P3357759	HEATR7B1	down	2.9965842	0.007528407
A_32_P427222	HEATR7B1	down	3.9495702	0.032465503
A_23_P160226	HEATR8	down	2.097198	0.0014788139
A_33_P3290677	HELT	down	3.1929328	0.007468506
A_24_P232545	HEPACAM	down	2.4255657	0.005235245
A_24_P346807	HERC4	up	1.5479293	0.0072402484
A_23_P202408	HERC4	up	1.6488701	0.011306928
A_23_P6596	HES1	down	1.5840229	0.005177016
A_33_P3379896	HES3	down	2.2051358	0.04495677
A_23_P250164	HGD	down	3.2154284	5.4249185E-4
A_33_P3267640	HGFAC	down	1.5114515	0.028748345
A_23_P47034	HHEX	down	1.6775581	0.013255364
A_23_P86064	HHIPL2	down	1.8488123	0.0025286614
A_33_P3231277	HIF1A	up	1.6574124	0.002838159
A_33_P3270435	HIGD2B	down	2.9597783	0.04524745
A_24_P144784	HILS1	down	2.7910783	0.0033376974
A_23_P329945	HIPK4	up	1.8641877	0.041425973
A_23_P250385	HIST1H1B	down	1.5654477	0.048264615
A_24_P260639	HIST1H1D	down	1.802258	0.014110421
A_23_P7976	HIST1H1E	down	1.5852622	0.00379304
A_23_P363174	HIST1H2AL	down	2.6492262	0.0018276109
A_32_P221799	HIST1H2AM	down	2.0922725	0.001088346
A_33_P3302632	HIST1H2BE	down	1.7784231	0.002902139
A_23_P30799	HIST1H3F	down	2.0063818	0.0026145035
A_33_P3287879	HIST1H3H	down	1.7390988	0.0016072857
A_33_P3404989	HIST1H3H	down	1.8653898	0.0039801123
A_23_P93282	HIST1H3J	down	1.6561221	0.003090721
A_33_P3344229	HIST1H4A	down	1.5769017	2.3986938E-4
A_23_P431179	HIST1H4A	down	1.6934961	0.0040196693
A_23_P395374	HIST1H4D	down	1.6358544	3.6832254E-4
A_23_P359540	HIST1H4F	down	1.5954738	0.0055776006
A_23_P323685	HIST1H4H	down	1.5253403	0.0054874653
A_24_P20873	HIST1H4I	down	1.5700995	0.0059941686
A_23_P30805	HIST1H4J	down	1.6771504	0.0032746012
A_23_P30813	HIST1H4K	down	1.9114578	0.008128869
A_33_P3299865	HIST1H4K	down	1.5554667	0.007219667
A_33_P3351851	HIST1H4L	down	1.6889327	6.472706E-4
A_23_P149545	HIST2H2BE	up	1.8211399	0.023853445
A_33_P3257678	HIST2H3A	down	2.1109803	0.0014598239
A_23_P388871	HIST4H4	down	1.5369554	0.008063847
A_23_P214766	HIVEP2	up	1.503435	0.006162623
A_33_P3807062	HJURP	down	1.5467238	0.0014441182
A_23_P217958	HK1	up	1.709731	6.563806E-4
A_32_P175739	HK2	up	3.4016116	0.0022129943
A_23_P42306	HLA-DMA	down	1.966974	0.005978164
A_24_P50245	HLA-DMA	down	1.9339226	0.006135694
A_32_P351968	HLA-DMB	down	2.2317712	6.607505E-4
A_33_P3400578	HLF	down	6.7564354	0.0010802568
A_24_P932736	HMBOX1	up	4.1434226	0.0449174
A_23_P95930	HMGA2	up	1.7428751	0.0012776612
A_33_P3357658	HMGA2	up	2.5223773	7.34179E-4
A_23_P373119	HMGB3P1	down	1.8303568	0.0032944109
A_24_P24685	HMGB3P22	down	1.7156447	0.002262189
A_24_P49747	HMGB3P24	down	1.6764512	0.02951293
A_32_P49508	HMGCLL1	down	1.9202241	0.017246004
A_24_P132099	HMGN3	down	1.5104845	0.010938261
A_23_P136909	HMGN5	down	2.082947	0.0032865019
A_33_P3322363	HMSD	down	1.6357702	0.014286847
A_33_P3299122	HNF1A	down	1.7101109	0.040700793
A_33_P3328312	HNF1A	down	1.7113457	5.706781E-4
A_24_P314515	HNF1A-AS1	down	1.9624746	0.0056764586
A_23_P28761	HNF4A	down	2.044365	0.043058056
A_33_P3286492	HNF4G	down	1.7103535	6.9568737E-4
A_23_P56734	HNMT	down	4.6519547	0.0022672666
A_23_P364613	HOGA1	down	1.7171143	0.0055591427
A_33_P3249072	HOGA1	down	1.722342	8.4835413E-4
A_33_P3265376	HOMER3	up	1.500635	8.463014E-4
A_33_P3409844	HOOK1	down	1.6112847	0.04169456
A_33_P3377519	HOXA6	down	2.0839608	0.008184395
A_23_P363316	HOXB5	down	1.5319456	0.005713635
A_23_P66682	HOXB6	down	1.5880111	0.0022129943
A_33_P3390955	HPVC1	down	2.0407467	0.0017578843
A_23_P416314	HRASLS5	up	2.6638954	0.008128869
A_23_P25194	HRK	up	6.1257563	4.4031403E-4
A_33_P3344276	HS1BP3	up	1.6691357	0.002391846
A_24_P139943	HS1BP3	up	1.5468353	0.00411569
A_23_P15542	HSD17B1	down	1.5306442	0.001464537
A_23_P78762	HSD17B14	up	2.0527513	0.0022129943
A_33_P3380762	HSD52	down	3.5956347	0.0102508385
A_33_P3416822	HSF5	down	1.8761579	0.044270813
A_23_P111132	HSPA1A	up	2.155897	0.0065737856
A_33_P3415430	HSPA1B	up	2.240479	0.012725378
A_33_P3382331	HSPA6	up	10.3418255	0.0064419224
A_23_P114903	HSPA6	up	25.154612	0.0015697082
A_23_P162579	HSPB8	up	2.475379	8.917212E-4
A_23_P416212	HSPB9	down	1.5143623	0.032679707
A_23_P250118	HSPBAP1	up	1.5213218	7.7640027E-4
A_33_P3406836	HTR1F	down	2.2319005	0.0032865019
A_24_P14974	HTR3D	down	1.7100607	0.040561944
A_23_P10542	HTRA3	down	2.3278167	0.048581384
A_23_P69329	HYAL1	down	1.5292892	0.006782351
A_23_P215419	ICA1	up	1.5210975	0.0034034876
A_23_P153320	ICAM1	up	3.1936097	0.0012831165
A_23_P252306	ID1	down	1.6960735	0.012504738
A_33_P3229370	ID4	down	3.3270936	0.0047014207
A_23_P42257	IER3	up	1.5446639	0.003381543
A_33_P3319860	IFFO1	down	2.6557803	0.022027828
A_23_P87742	IFFO1	up	2.4372718	0.001215339
A_24_P270460	IFI27	down	1.6195714	5.251799E-4
A_23_P23074	IFI44	up	3.9392545	0.020755315
A_23_P24004	IFIT2	up	1.8122582	0.0060980446
A_24_P304071	IFIT2	up	1.5522083	0.01531978
A_33_P3283611	IFIT3	up	1.9151688	5.7600497E-4
A_23_P72737	IFITM1	down	1.7470101	0.010440007
A_24_P137897	IFRD1	up	1.6150279	0.0018506551
A_23_P14673	IGDCC4	up	1.8043746	0.0030811073
A_23_P42868	IGFBP1	up	5.6968126	5.251799E-4
A_23_P203173	IL10RA	up	1.610191	0.028327629
A_33_P3243887	IL11	up	2.2648768	9.1829966E-4
A_23_P61057	IL16	up	2.4668386	0.00969057
A_23_P167479	IL17B	down	2.4317179	0.015071428
A_24_P227927	IL21R	up	2.1444833	0.0015874596
A_23_P76078	IL23A	up	2.8108127	0.0015625297
A_33_P3290780	IL24	up	7.5202503	0.0022629804
A_33_P3232692	IL24	up	24.674541	0.0020802324
A_33_P3284933	IL27	down	1.5731701	0.019208979
A_33_P3346826	IL32	up	2.220841	0.0068252273
A_23_P15146	IL32	up	2.068827	0.009078014
A_33_P3405424	IL4I1	up	4.4488525	4.928539E-4
A_23_P71037	IL6	up	13.505647	4.928539E-4
A_32_P87013	IL8	up	2.3616493	0.010632268
A_23_P35444	INA	up	1.5554849	7.029673E-4
A_23_P116387	INCENP	down	1.5571386	0.015071428
A_23_P122924	INHBA	up	3.654054	0.0032944109
A_23_P153964	INHBB	down	1.6077092	5.9183215E-4
A_32_P44453	INPP1	up	1.5353509	0.005713635
A_23_P61149	INPP5D	down	1.9364197	0.0043035783
A_23_P112220	INSL4	down	3.4226055	8.4835413E-4
A_33_P3314794	IQCA1	down	2.776398	0.0043838904
A_33_P3352970	IRAK2	up	3.0908473	4.1627797E-4
A_23_P110837	IRX4	up	2.639143	0.0012789429
A_23_P819	ISG15	up	1.6910273	0.0013483409
A_33_P3353791	ITGA1	down	1.9276596	0.0338855
A_23_P206022	ITGA11	down	1.7123674	0.002262189
A_32_P178800	ITGA2	up	2.0355396	0.010450746
A_23_P55251	ITGA3	up	2.2337418	0.0017787354
A_23_P36562	ITGA5	up	1.6110532	0.020374134
A_23_P206806	ITGAL	down	3.09461	0.008335758
A_23_P312132	ITGAX	up	3.5027654	0.005922477
A_23_P329573	ITGB2	down	1.7948437	0.0029811065
A_24_P318656	ITGB3	up	1.602451	0.015503426
A_23_P202053	ITIH2	down	1.9650903	0.0030685863
A_23_P171074	ITM2A	down	3.6621058	0.039120376
A_23_P340333	ITPRIP	up	1.8990928	3.763438E-4
A_33_P3269134	IWS1	down	2.0367882	0.042334445
A_23_P6762	JAGN1	down	1.6088737	8.26946E-4
A_32_P176550	JMY	up	1.5914354	0.0039137844
A_33_P3294985	JPX	down	1.8002883	0.042729765
A_32_P51237	KANK4	down	2.979426	0.0010031315
A_33_P3260530	KANK4	down	2.5745368	8.1516075E-4
A_33_P3295029	KBTBD12	down	2.711649	0.04795951
A_24_P151	KCNAB2	up	1.5948706	0.0015874596
A_23_P256641	KCNE1L	up	2.14751	0.0014213335
A_23_P24948	KCNE3	down	4.1810775	0.0021185772
A_33_P3246448	KCNE4	down	2.8599432	0.0027941961
A_32_P800799	KCNG3	up	1.5765529	0.0022129943
A_23_P501193	KCNJ16	down	3.3487504	3.763438E-4
A_23_P64879	KCNJ8	down	1.9335197	0.0022685563
A_23_P126075	KCNK1	up	1.5916821	0.0030655311
A_23_P319423	KCNK5	down	2.864679	3.6832254E-4
A_33_P3213797	KCNK7	down	1.524318	0.040648885
A_24_P156490	KCNMA1	up	1.7109257	0.003155723
A_32_P181222	KCNMA1	up	1.8109086	0.004862758
A_23_P429977	KCNQ1	down	1.5521547	0.0085168155
A_23_P150648	KCNQ1DN	down	4.511812	0.0021183696
A_33_P3420545	KCNV1	down	2.0634947	3.1236056E-4
A_33_P3383611	KCP	up	1.8791621	0.0064605214
A_23_P130343	KCTD1	down	1.6091098	0.0020319
A_23_P44849	KCTD13	up	1.6910541	0.0017846853
A_24_P307808	KCTD16	down	2.4208946	0.014269889
A_23_P145035	KDM1B	up	1.6586185	0.00262828
A_24_P942630	KDM6B	up	2.1452787	0.019672118
A_23_P27367	KDSR	up	1.6271337	0.0063086385
A_33_P3243069	KIAA0040	down	1.617993	0.026696295
A_23_P117852	KIAA0101	down	1.5574318	0.0033376974
A_33_P3409996	KIAA0415	up	1.8211782	0.003252116
A_33_P3215487	KIAA0415	up	1.7466146	0.005223937
A_23_P324754	KIAA1199	up	4.171528	0.0010029426
A_32_P182511	KIAA1609	up	1.5872613	0.0024375857
A_24_P85258	KIAA1751	down	2.1386366	0.0058985134
A_23_P386356	KIF12	down	2.3437378	0.003692701
A_24_P233014	KIF19	down	2.7839491	0.013170615
A_33_P3382217	KIF3A	down	2.2665586	0.027427297
A_33_P3414683	KIFC2	up	2.0269887	0.012359468
A_23_P104741	KIRREL3	up	1.7118412	4.4031403E-4
A_33_P3288805	KLC2	up	1.6301092	0.008270497
A_23_P44505	KLF11	up	1.7506028	5.4249185E-4
A_23_P63798	KLF6	up	2.0162892	0.0021872977
A_24_P117410	KLHDC7B	up	5.6823554	0.031194953
A_23_P6535	KLHDC7B	up	8.045064	0.0030811073
A_23_P341223	KLHL21	up	1.6748877	0.0036690878
A_23_P351837	KLHL35	up	1.5823641	0.004463173
A_23_P16252	KLK1	down	2.1015432	0.007679026
A_33_P3251801	KLRG2	down	1.8504463	0.01815395
A_23_P414312	KNDC1	down	2.7596614	0.0064419224
A_23_P27133	KRT15	up	2.7598665	7.612692E-4
A_23_P66798	KRT19	up	1.7374521	0.0013815541
A_33_P3846653	KRT19P2	up	1.823499	0.0021647122
A_23_P425925	KRT222	down	1.6153989	0.010046067
A_23_P101054	KRT34	up	5.127839	3.763438E-4
A_23_P2674	KRT4	down	7.232256	8.679192E-4
A_33_P3315268	KRT78	down	1.812442	8.635822E-4
A_33_P3315263	KRT79	up	2.419242	0.043044034
A_23_P118842	KRTAP1-5	up	3.360938	0.016333792
A_23_P10936	KRTAP4-1	down	2.0406091	0.0018788106
A_33_P3245348	KRTAP4-1	down	1.8861513	0.006199965
A_33_P3256257	KRTAP4-7	down	2.4255786	9.5801626E-4
A_33_P3292164	KRTAP9-7	down	1.9460958	0.0039182613
A_33_P3312658	KYNU	up	1.6010262	0.0054874653
A_24_P207995	L1CAM	up	1.6834123	0.033989996
A_23_P89780	LAMA3	up	1.5701926	0.014928255
A_33_P3338121	LAMB3	up	1.541654	4.4031403E-4
A_23_P201636	LAMC2	up	2.9434156	2.3986938E-4
A_23_P160968	LAMC2	up	2.7251883	3.1236056E-4
A_33_P3391375	LANCL3	up	1.5407265	0.027427297
A_23_P91697	LARGE	down	1.5220555	0.0023566114
A_23_P44112	LAT	up	2.107683	0.0048034494
A_33_P3287800	LBX2	up	1.7357634	0.006635231
A_23_P204847	LCP1	up	3.7468364	0.002017465
A_23_P160336	LEFTY1	down	3.00632	0.03161022
A_23_P348264	LETM2	up	2.4197261	0.003252116
A_23_P8452	LFNG	down	1.999896	6.254176E-4
A_23_P120902	LGALS2	down	7.7620506	0.0011809974
A_24_P238250	LGALS7	down	1.8970733	0.0010455822
A_32_P452655	LGALS9C	down	1.6270405	0.017010123
A_23_P23839	LGR6	down	1.5881327	0.0056895055
A_33_P3266769	LHCGR	down	2.8751729	0.016599013
A_23_P88069	LHFP	up	1.7841083	0.004440994
A_33_P3409854	LHX1	down	1.5631406	0.00928391
A_33_P3339246	LHX8	down	1.7282901	0.002077813
A_23_P99253	LIN7A	down	1.8610177	0.0012988637
A_23_P157926	LINGO2	down	1.7687936	0.009765799
A_23_P88559	LIPC	down	2.5417817	0.0021717655
A_24_P125469	LIPG	up	1.9033688	0.010722536
A_32_P116606	LIX1	down	1.5222205	0.011948569
A_33_P3372074	LLGL2	down	1.523726	0.0012803262
A_24_P307869	LLGL2	down	1.5398688	0.01827366
A_23_P258493	LMNB1	down	1.6311121	0.04169456
A_33_P3280801	LMO7	up	2.0340645	6.472706E-4
A_33_P3280805	LMO7	up	2.4143877	0.002090813
A_33_P3210363	LOC100128191	down	1.6304357	0.008761587
A_33_P3330079	LOC100128242	up	2.0103452	4.7109104E-4
A_32_P103614	LOC100128511	down	1.7275509	0.0019939928
A_33_P3376531	LOC100129413	down	2.9790177	0.0386584
A_33_P3313864	LOC100129878	down	2.1611822	0.018402534
A_33_P3369436	LOC100130111	down	1.9214138	0.0020486778
A_24_P359067	LOC100130357	up	1.643517	0.014089152
A_33_P3390843	LOC100130386	down	1.9776231	0.0475625
A_33_P3285334	LOC100130417	down	1.9647123	0.021419022
A_33_P3330114	LOC100130417	down	2.2427208	0.005235245
A_33_P3303016	LOC100130587	down	2.2086854	0.00784361
A_33_P3239914	LOC100130741	down	1.731733	0.033354566
A_33_P3224206	LOC100130800	up	1.8297201	0.049112048
A_33_P3340752	LOC100130887	down	2.0672722	0.036411647
A_33_P3355926	LOC100130894	down	2.6528893	0.02390934
A_33_P3355921	LOC100130894	down	3.2861302	0.008472391
A_33_P3398578	LOC100131208	down	2.6784585	0.03894353
A_33_P3306654	LOC100131551	down	1.7612152	0.0019738409
A_32_P56249	LOC100131733	down	4.0607533	8.9266454E-4
A_32_P515431	LOC100132057	down	1.6977644	0.0119940685
A_33_P3236340	LOC100133131	down	1.6868222	0.034194533
A_33_P3251492	LOC100133669	down	1.6518712	0.0041984953
A_33_P3258462	LOC100192426	down	1.5728205	0.022219773
A_33_P3339070	LOC100216001	down	1.5992506	0.009873722
A_33_P3391387	LOC100268168	up	2.1223412	0.0025180182
A_32_P890614	LOC100268168	up	2.147699	0.007695807
A_33_P3414883	LOC100288553	up	1.664781	0.018986061
A_33_P3412658	LOC100289509	down	1.8494797	0.008355901
A_33_P3328410	LOC100291851	up	2.1127553	0.0075130346
A_33_P3290089	LOC100505585	down	1.8545882	0.0078066746
A_33_P3384835	LOC100505719	down	1.6394099	0.012651533
A_33_P3310961	LOC100505933	down	1.8532743	0.025419666
A_33_P3244895	LOC100506871	down	2.6976702	0.0075169373
A_33_P3285195	LOC100507012	down	2.934979	8.3382707E-4
A_33_P3354374	LOC100507410	down	1.514584	0.018214572
A_32_P79492	LOC100508233	up	4.0784154	0.0024496294
A_24_P67681	LOC100508670	down	1.627347	0.0064906054
A_32_P101570	LOC100616668	down	1.7213233	0.011861213
A_33_P3452003	LOC143286	down	1.7751174	0.0053351964
A_33_P3375002	LOC144481	up	1.6488062	0.0030811073
A_32_P46594	LOC145837	down	4.3020077	5.7600497E-4
A_33_P3759737	LOC151171	down	1.8345462	0.0041718925
A_33_P3802116	LOC157860	down	1.5059073	0.01669405
A_33_P3823466	LOC157931	down	2.3835287	0.025176957
A_33_P3718352	LOC170425	down	1.6510315	0.007035076
A_33_P3394140	LOC283050	up	2.4728541	0.003199988
A_33_P3464555	LOC283070	down	1.5572393	0.0010107232
A_33_P3606685	LOC283403	down	2.1227684	0.00640312
A_33_P3274832	LOC283440	down	1.8156515	0.019194521
A_33_P3687198	LOC283454	up	7.616725	6.100911E-4
A_33_P3679936	LOC283483	down	2.3497984	0.013262768
A_33_P3692979	LOC283485	up	2.7535686	0.009534339
A_33_P3560878	LOC283587	down	11.325564	0.007068028
A_33_P3336587	LOC283710	down	3.1870642	6.8887917E-4
A_33_P3477521	LOC284080	up	1.5861354	0.034096472
A_33_P3533325	LOC284244	down	2.2451847	0.005089036
A_33_P3856949	LOC284513	down	1.7264837	0.005258186
A_33_P3295233	LOC284577	down	2.568258	0.009662244
A_33_P3514669	LOC284632	down	1.5316381	0.040648885
A_33_P3234472	LOC284751	down	1.7025024	0.0013679113
A_33_P3503537	LOC285178	down	1.7831622	0.014286847
A_33_P3509233	LOC285286	down	2.9109957	0.0153253265
A_33_P3419369	LOC285419	down	2.0281146	0.003940239
A_33_P3677559	LOC285778	down	1.7234607	0.0028107597
A_33_P3773374	LOC286063	down	1.7147062	0.0041718925
A_33_P3440636	LOC286071	down	1.5384383	0.015836732
A_24_P33446	LOC338651	down	3.523622	0.031789202
A_33_P3512350	LOC339807	down	1.5250988	0.010033813
A_33_P3570208	LOC339929	down	1.7665061	0.0015381962
A_33_P3429242	LOC339988	down	1.8322983	0.04888041
A_33_P3342051	LOC347411	down	1.6400217	0.009330306
A_32_P846696	LOC349196	down	1.5736343	0.017397942
A_32_P89827	LOC374491	up	1.6692706	0.0019939928
A_33_P3523501	LOC374890	up	1.5758532	0.027999524
A_32_P232214	LOC388630	up	1.7212166	0.009430794
A_33_P3430391	LOC389273	down	1.5206143	0.022419767
A_33_P3546363	LOC400128	down	1.8664163	0.020007238
A_24_P932939	LOC401052	down	1.6269256	0.02568603
A_32_P204950	LOC401176	down	1.933297	0.044338826
A_33_P3256760	LOC404266	down	2.9955332	0.023597592
A_24_P203953	LOC439951	down	1.5126705	0.024314681
A_33_P3701139	LOC440525	down	1.6151321	0.02530274
A_33_P3787635	LOC440600	down	1.8887168	0.01843756
A_33_P3212402	LOC441233	down	1.7768296	0.0039182613
A_32_P157208	LOC572558	up	3.4233074	0.027317481
A_33_P3353752	LOC642781	down	1.8325423	0.011343621
A_33_P3292694	LOC643355	down	1.8326924	0.04911765
A_33_P3309414	LOC643770	down	1.72673	0.011208399
A_24_P221968	LOC643802	down	1.5995511	0.008880211
A_24_P795371	LOC644192	down	2.1974747	0.0066491277
A_33_P3289251	LOC644727	up	1.6684493	0.019029815
A_24_P350546	LOC646976	down	1.5836419	0.006751498
A_33_P3366261	LOC649133	down	2.8179862	0.039902702
A_33_P3368144	LOC652614	up	1.5053294	0.038708936
A_33_P3237590	LOC728178	down	1.7149616	6.2317523E-4
A_33_P3331491	LOC728392	down	1.5889596	0.0033740788
A_33_P3336422	LOC729013	down	1.6125296	0.005978164
A_33_P3379046	LOC729770	up	1.5299017	0.038827173
A_33_P3789382	LOC84989	down	1.729889	0.0025665576
A_23_P114414	LONRF3	up	1.576638	0.0013077997
A_23_P111995	LOXL2	up	1.7075462	0.0014365272
A_24_P406754	LOXL4	down	1.550304	0.0016434726
A_24_P72178	LPAL2	down	1.9715366	0.0039801123
A_23_P2705	LPAR6	down	1.706067	0.029218156
A_23_P10980	LPHN3	down	1.8810382	0.011966498
A_33_P3356070	LPIN1	up	1.6180451	0.0040363413
A_23_P259707	LPPR1	down	4.102677	0.006135694
A_33_P3278801	LRCH3	up	1.8541365	0.038079977
A_23_P160689	LRIF1	up	1.5052756	0.01813495
A_23_P364625	LRRC19	down	2.1822004	0.0015674472
A_23_P155463	LRRC2	up	6.876377	0.020877115
A_33_P3292043	LRRC52	down	3.4542384	0.0018788106
A_33_P3369058	LRRK2	down	1.5273308	0.004850509
A_23_P31376	LRRN3	up	1.719773	0.0033869178
A_24_P295465	LRRTM3	down	1.7807482	0.0027271346
A_23_P407142	LUZP1	up	1.5291094	0.018986061
A_33_P3234697	LXN	down	1.5609736	0.002045518
A_33_P3268622	LY6D	down	2.693466	0.0025665576
A_23_P397293	LY6K	up	7.651514	3.1236056E-4
A_23_P94230	LY96	up	3.2295399	0.012039075
A_23_P204252	M6PR	up	1.6068722	0.0017577087
A_23_P103110	MAFF	up	2.8522434	5.9836596E-4
A_23_P373598	MAFK	up	1.6708919	0.0032684573
A_23_P99996	MAGEL2	up	1.7218992	0.033003535
A_33_P3369520	MAGI3	down	1.5209345	0.006199965
A_23_P60130	MAL2	down	3.3662508	0.011853127
A_33_P3242543	MAOA	down	1.5285825	0.0024974726
A_23_P85015	MAOB	down	1.817625	0.022818988
A_24_P879740	MAP1B	up	1.6583221	0.018992325
A_33_P3343145	MAP1B	up	1.8483711	0.026859775
A_33_P3300308	MAP1LC3A	up	1.529047	0.007695807
A_32_P220715	MAP1LC3B	up	1.5215461	0.0010029426
A_23_P77630	MAP1LC3B	up	1.7188382	0.0047323797
A_33_P3214665	MAP2	down	3.9127069	0.004436602
A_24_P296698	MAP2K3	up	1.5028448	0.0018873665
A_23_P118427	MAP2K3	up	1.7008883	0.0018276109
A_23_P207445	MAP2K6	down	1.5791034	0.0025541072
A_33_P3368139	MAP3K1	down	1.5373652	0.002895469
A_24_P284523	MAP3K10	up	1.6569703	0.0033376974
A_24_P333663	MAPK6	up	1.5380139	0.0014311274
A_23_P502078	MAPK8IP2	up	1.728518	0.0025793705
A_23_P321511	MARCH3	up	1.7663229	0.018844564
A_23_P333228	MARCH4	up	4.472306	3.763438E-4
A_23_P214222	MARCKS	down	1.7379403	0.0022637842
A_23_P101992	MARCO	up	2.5645165	0.026576411
A_33_P3365995	MAST4	down	1.6090388	0.02733902
A_23_P71328	MATN2	down	1.8172547	8.349293E-4
A_33_P3210468	MATN4	up	1.6914155	0.011862381
A_24_P169634	MBL1P	down	2.2722003	8.3382707E-4
A_24_P402080	MBP	up	1.7330366	0.0026254593
A_33_P3227990	MBP	up	2.1291199	0.009373905
A_23_P50039	MC5R	up	3.0078003	0.039120376
A_23_P88106	MCF2L	down	1.853892	0.009035039
A_23_P88099	MCF2L	down	1.9132751	0.0021454722
A_23_P12241	MCOLN3	up	1.5823457	0.017778885
A_24_P212481	MCTP1	up	2.48448	3.1236056E-4
A_23_P133293	MCTP1	up	2.2767758	0.0010802568
A_23_P310460	MDGA1	down	1.5859494	0.038269628
A_33_P3255434	MEG3	up	2.8080297	0.008019173
A_33_P3360382	MEG8	up	1.8650327	0.011250631
A_24_P926960	MEGF6	up	2.1224473	0.0032264204
A_32_P129894	MEGF9	down	1.6759058	0.0011948177
A_23_P88602	MEIS2	down	1.5487959	0.0018696708
A_33_P3402091	MERTK	up	1.567628	0.019208979
A_23_P10591	METRNL	up	1.9974853	5.067926E-4
A_23_P415021	METTL7A	down	4.2771277	0.004857643
A_24_P64653	METTL7B	down	1.525057	0.0012759793
A_33_P3262555	MEX3D	down	1.6550783	0.007148656
A_23_P164057	MFAP4	down	3.3496273	0.019208979
A_33_P3708413	MFAP5	up	1.664551	0.0040538236
A_23_P365412	MFSD4	down	1.5651284	0.006162623
A_23_P42897	MGAM	down	2.0949254	7.247996E-4
A_24_P245838	MGAT3	down	2.186012	0.0038419939
A_33_P3437273	MGC15705	down	2.6746478	0.030715462
A_23_P117387	MIA2	down	3.8361683	0.002262189
A_24_P854492	MIAT	down	2.8427744	0.009924864
A_24_P169688	MICB	up	1.666787	0.0061843013
A_32_P63562	MIG7	up	1.5405487	0.010371729
A_24_P33982	MILR1	up	1.7267883	5.2188424E-4
A_33_P3696837	MLK7-AS1	down	1.6427058	6.350509E-4
A_23_P61050	MLKL	up	1.854925	9.117228E-4
A_23_P1691	MMP1	up	18.004215	5.067926E-4
A_23_P13094	MMP10	up	3.5469065	0.0010802568
A_23_P376557	MMP25	up	1.5688219	0.0020997904
A_33_P3278211	MMRN2	up	1.7571212	0.008128869
A_23_P6381	MN1	up	1.5979251	0.007268707
A_23_P3302	MNS1	down	1.5352155	0.0030151198
A_33_P3347622	MOBKL1A	down	1.6186377	0.006199965
A_23_P166	MOBKL2C	up	1.6782213	0.01121769
A_33_P3391439	MOBP	down	3.0264182	0.038269628
A_33_P3330353	MOSPD1	up	1.940567	9.5801626E-4
A_23_P73835	MOSPD1	up	1.7882167	0.005539493
A_23_P131263	MPP4	up	1.8506842	0.010760079
A_23_P357351	MPV17L	up	1.673081	9.5801626E-4
A_23_P357207	MRAP2	down	1.8829103	0.0026279683
A_33_P3364741	MRC2	down	1.64865	6.294578E-4
A_23_P15174	MT1F	down	1.9983022	0.001801268
A_23_P427703	MT1L	up	1.5063096	0.014110421
A_23_P120316	MTHFD2	up	1.5226063	0.0054098875
A_23_P161507	MTL5	down	1.5962048	0.0014795336
A_33_P3356846	MTX3	up	1.5639687	0.048717834
A_24_P102650	MUC5B	down	1.7105006	0.030173386
A_23_P152125	MVD	up	1.707419	0.0025665576
A_33_P3297255	MXD3	down	1.7791061	0.002895469
A_23_P161399	MXI1	up	1.5305281	0.0054236413
A_23_P27584	MYADM	up	1.5312214	0.0028749974
A_33_P3422923	MYADML	up	1.8096478	0.028046697
A_23_P201655	MYCBP	down	1.5727723	0.0052207657
A_33_P3306078	MYH16	up	1.6675305	0.0046032653
A_33_P3369098	MYL10	down	2.0594888	0.01990579
A_33_P3255914	MYLIP	down	1.6501554	0.0060040313
A_33_P3341424	MYO10	down	1.5433388	0.014232377
A_23_P162288	MYO1A	down	3.66389	0.0017934468
A_33_P3259042	MYOCD	down	1.6682696	0.033379726
A_23_P104438	MYPN	up	2.0939286	8.9266454E-4
A_24_P376120	MYPN	up	2.4874983	0.0062574246
A_23_P84596	MZB1	down	2.1180239	0.049952816
A_33_P3223958	NAT8B	down	3.0591273	0.03427099
A_33_P3670415	NAT8L	up	1.6512157	3.6832254E-4
A_23_P13740	NAV3	up	1.8663306	0.0013483409
A_23_P215883	NCALD	down	2.035479	4.204297E-4
A_33_P3230254	NCAPG	down	1.5438522	0.0066004815
A_33_P3369393	NCF1	down	4.8483176	0.010020183
A_33_P3329063	NCR1	down	3.3482306	0.0030819802
A_24_P127564	NCRNA00085	down	1.6414328	0.037622478
A_24_P359030	NCRNA00167	down	1.7012969	0.033003535
A_23_P73848	NCRNA00185	down	2.4300725	0.01843756
A_33_P3308232	NCRNA00230A	down	1.8173181	0.0022316051
A_33_P3399733	NCRNA00247	down	2.3916838	0.03170217
A_32_P23125	NCRNA00261	down	3.1008208	0.0016801896
A_33_P3323928	NCRNA00263	down	1.5306127	7.60603E-4
A_33_P3402284	NCRNA00284	down	2.743683	0.010944786
A_23_P423462	NCRNA00305	down	2.5790458	0.009409494
A_23_P20494	NDRG1	up	1.6939309	0.0021276583
A_33_P3383233	NDRG2	down	1.8353692	0.001557919
A_33_P3334515	NDRG2	down	1.7487854	0.0012803262
A_23_P136371	NDST4	down	2.6109586	0.04640828
A_23_P146783	NEB	down	10.282813	5.4249185E-4
A_23_P66011	NECAB2	down	2.1896725	0.0039182613
A_32_P160883	NEDD4	up	1.6703665	0.0014731156
A_23_P300600	NEFH	down	2.7805557	0.0025665576
A_24_P319613	NEK2	down	1.6404575	0.015643505
A_23_P353574	NEK7	up	1.5166885	0.033860747
A_24_P394533	NEU1	up	1.8352152	0.0025665576
A_32_P198731	NEURL1B	down	2.0142438	0.0021348593
A_23_P328740	NEURL3	up	4.8447	6.563806E-4
A_33_P3341429	NEXN	up	1.5584034	0.003717546
A_23_P200001	NEXN	up	1.7220753	0.0011238565
A_23_P85682	NFIA	down	1.5621308	0.0041830204
A_23_P202156	NFKB2	up	3.0426397	0.0015446447
A_23_P106002	NFKBIA	up	1.6454879	3.1236056E-4
A_33_P3343545	NFKBIB	up	1.5423522	0.009765799
A_23_P30655	NFKBIE	up	1.7908579	4.4612767E-4
A_23_P212089	NFKBIZ	up	1.6808707	0.033408668
A_23_P387184	NHSL1	up	1.73585	0.024339734
A_33_P3260747	NHSL2	down	1.5188258	0.04262306
A_23_P163087	NID2	up	2.508391	0.0010029426
A_33_P3415052	NIPAL4	up	1.5199826	0.0012313238
A_23_P429449	NKD1	down	1.9324889	0.0088549685
A_23_P41804	NKD2	up	1.5153486	0.0033029197
A_33_P3359801	NKX2-4	down	2.1142087	0.02662512
A_23_P121441	NLGN4Y	down	1.7554924	0.0075071817
A_23_P311632	NLRP6	down	1.6899661	0.035420764
A_23_P69537	NMU	down	1.7520801	0.002451563
A_23_P204791	NOS1	down	2.880531	0.044189844
A_33_P3313055	NOTCH3	down	2.180668	0.0013947084
A_23_P82929	NOV	up	2.8490002	0.0011065446
A_23_P82099	NOX3	down	1.553028	0.045287248
A_23_P107587	NPC1	up	2.995198	3.763438E-4
A_23_P5200	NPHS1	up	1.5893162	0.004232298
A_33_P3316456	NPL	up	2.5920205	0.04030523
A_33_P3414907	NPL	up	1.922352	0.019477177
A_23_P253896	NPNT	down	2.5242128	0.002039581
A_23_P147711	NPR1	up	2.2582276	0.0026064035
A_23_P29282	NPTXR	up	1.623647	0.00484843
A_23_P69699	NPY1R	down	2.0656903	0.0030406613
A_33_P3396244	NPY2R	down	1.9569783	0.03570145
A_23_P58169	NPY2R	down	4.4339557	0.002003148
A_23_P160800	NR0B2	down	2.0097966	0.01813495
A_24_P250227	NR1D1	up	2.3402507	0.004136494
A_33_P3409124	NR1D2	up	1.9633912	0.001392314
A_24_P943472	NR1D2	up	1.6118422	0.008733022
A_23_P25396	NR1H4	down	2.2773824	0.044338826
A_33_P3403117	NR2F1	down	1.7994747	0.005315692
A_23_P398566	NR4A3	up	1.5864489	0.021324912
A_33_P3301514	NRCAM	down	1.5108963	0.011063514
A_23_P334727	NRG4	down	1.748952	0.014110421
A_23_P116264	NRGN	down	1.6694629	0.0070599215
A_23_P47682	NRIP3	up	1.5935088	0.030516297
A_23_P90359	NRTN	down	3.2918727	8.543404E-4
A_23_P4899	NTF4	down	1.8300585	0.004217522
A_32_P53524	NTN1	down	1.5818188	0.016732935
A_23_P204630	NTN4	up	1.7629061	0.0010802568
A_33_P3277784	NTNG2	down	2.2813754	0.029084822
A_33_P3322814	NTRK3	down	2.5251362	9.5140387E-4
A_23_P205900	NTRK3	down	2.8225362	5.043168E-4
A_33_P3260134	NTRK3	down	2.24898	0.0011238565
A_23_P36882	NTS	down	1.5970864	0.0015697082
A_23_P371039	NTSR1	up	3.9339395	0.019743267
A_32_P40463	NUDT9P1	down	1.5284605	0.039238185
A_24_P270728	NUPR1	up	1.5801803	0.0025541072
A_33_P3407364	NXF5	down	1.6179485	0.026900059
A_23_P384650	NXNL1	up	1.7628549	0.044338826
A_24_P129588	O3FAR1	down	1.5283691	0.005226329
A_23_P139786	OASL	up	4.2386546	0.00240165
A_24_P229531	OBFC2A	up	1.5203846	0.0037541683
A_24_P273157	OBSCN	up	1.5559337	0.012391045
A_23_P129133	OCA2	down	1.8832027	0.022680951
A_23_P316850	ODF3L2	down	1.6874769	0.0020319
A_23_P379614	OIP5	down	1.5903629	0.0017934468
A_23_P67151	OLFM2	down	1.558385	0.0067648306
A_33_P3355886	OOSP1	down	1.8006655	0.040609665
A_33_P3293474	OPN3	down	1.6800127	0.0046032653
A_33_P3333317	OPTN	up	1.5065066	0.0060303593
A_33_P3223739	OR1N1	down	2.0848124	0.022635102
A_33_P3365621	OR2AT4	down	4.340417	0.0023165524
A_33_P3249229	OR3A4	up	1.8562546	0.022969307
A_33_P3420611	OR4D2	down	3.1979833	0.041637708
A_33_P3420640	OR4D9	down	2.5159457	0.0119940685
A_33_P3218659	OR4N2	down	2.7371013	0.01990579
A_33_P3379190	OR6C4	down	2.409499	0.046283826
A_23_P57474	OSBP2	up	2.991552	9.1829966E-4
A_23_P321935	OSBP2	up	1.9817815	0.020297345
A_23_P156289	OSMR	up	1.7717801	8.26946E-4
A_24_P55496	OSR2	down	1.5113531	0.0046032653
A_23_P365201	OTOP3	down	2.457061	0.044189844
A_23_P65386	OTUB2	up	1.701293	0.0025665576
A_23_P403284	OTX1	down	1.6501045	0.0047162906
A_33_P3413741	OXTR	up	1.543602	0.002554813
A_23_P433785	P2RX5	up	1.6389929	0.0032186199
A_23_P413760	P2RX5	up	1.5185148	0.0208951
A_23_P64611	P2RY6	down	1.9224917	4.2894454E-4
A_33_P3261143	PABPC1P2	down	2.7648304	0.039102368
A_23_P258088	PACSIN1	down	3.7293258	0.0013167042
A_23_P126869	PADI3	up	2.300008	0.0032862087
A_23_P257129	PAEP	down	1.9857359	0.005955474
A_32_P109683	PAGE2B	down	2.0463438	0.041059613
A_33_P3258056	PALM3	down	2.0104766	0.011956802
A_33_P3258061	PALM3	down	1.5925567	0.0010029426
A_23_P333640	PAPLN	up	1.8653517	0.005235245
A_33_P3350094	PATL2	up	2.678608	0.03894671
A_33_P3380850	PAX2	down	1.763929	0.046968207
A_33_P3291579	PAX7	down	1.5448186	0.014812586
A_33_P3348887	PBX3	down	1.6207436	0.016037978
A_23_P420236	PCDH9	down	1.5124588	0.011376061
A_33_P3250695	PCDHA8	down	1.5222584	0.044420637
A_23_P58464	PCDHB6	up	2.0476136	0.030903518
A_23_P18798	PCDHB9	down	2.8104773	0.007130169
A_24_P247902	PCLO	up	2.106841	0.036271416
A_33_P3213707	PDCD1LG2	down	4.1091785	0.0056490735
A_32_P116857	PDE11A	down	1.6679392	0.028507756
A_24_P206328	PDE1C	down	1.508865	7.122619E-4
A_33_P3331856	PDE1C	down	1.628285	0.006133616
A_23_P401106	PDE2A	up	2.1026185	7.972936E-4
A_23_P60837	PDE3A	down	2.0721354	0.020183021
A_33_P3333982	PDE4DIP	down	1.570086	0.026322896
A_23_P98070	PDE6C	down	3.3320239	0.007395158
A_33_P3301940	PDE7B	down	1.5381953	0.004534891
A_23_P58396	PDGFC	down	2.2754014	0.0010029426
A_23_P300033	PDGFRA	down	2.2355263	0.044273958
A_33_P3369761	PDP1	up	1.9482595	0.0030104406
A_23_P35977	PDZD3	down	3.3873644	0.0013595783
A_23_P52121	PDZK1	down	2.7374809	0.0011849167
A_33_P3393801	PDZK1IP1	up	1.5145311	0.0027307791
A_33_P3220827	PEA15	up	1.7328435	0.002077813
A_24_P410952	PEA15	up	1.6522102	0.0014401873
A_24_P943301	PEAR1	up	2.0160773	0.019373547
A_33_P3316928	PELI1	down	1.757905	0.0088549685
A_23_P209320	PER2	down	1.6522427	0.002262189
A_24_P291231	PER3	up	1.8767589	0.0072914744
A_24_P79403	PF4	down	1.5635403	0.0024395343
A_24_P413669	PFKFB2	up	1.8981739	0.04629218
A_33_P3300635	PFKFB2	up	1.6214051	0.0015874596
A_33_P3413962	PFKP	up	1.5869737	0.0011737683
A_24_P49997	PFN3	down	1.8166203	0.04341051
A_33_P3276693	PGF	up	1.9699212	4.4031403E-4
A_32_P3534	PGPEP1L	up	2.0547254	0.020149564
A_23_P156732	PHF1	up	1.5204164	0.0033376974
A_24_P113572	PHF21B	up	1.5056227	0.003199988
A_33_P3323501	PHGR1	down	1.6399714	0.0067014657
A_23_P47614	PHLDA2	up	1.5188724	0.0036535347
A_33_P3252834	PHLDA3	up	1.5209391	0.0046032653
A_33_P3387796	PHLDB1	down	1.8744059	0.0022629804
A_23_P24555	PHLDB1	down	1.7483401	0.030646406
A_33_P3286066	PHLDB2	up	1.7360146	0.030173386
A_33_P3240492	PHYHIPL	down	1.7364056	0.027964212
A_23_P210465	PI3	up	1.6780659	0.035574395
A_23_P416468	PIF1	down	1.5562923	0.010563746
A_23_P61398	PIM3	up	1.8284744	0.0050373613
A_32_P92489	PKD1L2	up	1.7185373	0.045480713
A_23_P12554	PKD2L1	down	2.5493386	0.009662098
A_32_P112493	PKDCC	down	1.6327304	0.005406936
A_33_P3242733	PKDCC	down	1.6757421	0.007695807
A_23_P145529	PKIB	up	1.5157921	0.036325004
A_33_P3405728	PKP2	down	1.5249423	0.005223937
A_23_P88767	PLA2G10	down	2.0036306	0.015207454
A_23_P11685	PLA2G4A	down	1.5374553	0.01172778
A_23_P50508	PLA2G4C	up	4.339828	5.067926E-4
A_33_P3275600	PLA2G4E	down	2.0001118	0.044742998
A_33_P3259153	PLAC2	up	3.5369036	0.03392532
A_23_P411723	PLAG1	up	1.5043166	0.034911595
A_23_P82868	PLAT	up	1.765612	0.0043535596
A_23_P24104	PLAU	up	2.0014763	0.0012683
A_33_P3306146	PLAU	up	2.2123399	7.9732516E-4
A_23_P16469	PLAUR	up	2.1966302	3.6832254E-4
A_24_P941643	PLCB1	down	1.9778781	0.013374728
A_23_P6099	PLCB1	down	1.926606	0.0075632813
A_33_P3260614	PLCB2	up	1.6803954	0.02536712
A_23_P106675	PLCG2	up	1.7038448	4.928539E-4
A_23_P339240	PLCH1	down	1.6465774	0.0020634118
A_24_P334248	PLCH1	down	1.7594974	0.008113494
A_32_P119033	PLCXD3	down	2.124379	0.001088346
A_33_P3320062	PLD1	up	1.7298659	0.0030832272
A_23_P510	PLD5	down	1.6220444	0.0036690878
A_33_P3328772	PLEKHA5	down	1.7165647	0.014008344
A_33_P3308332	PLEKHB1	down	1.7653366	0.0012313238
A_23_P345460	PLEKHG4	up	1.5050671	0.0045602326
A_33_P3302957	PLEKHG4	up	1.5234144	0.0051510544
A_23_P149626	PLEKHG5	up	1.5959876	0.01931796
A_33_P3306679	PLEKHG7	down	2.1566768	0.043371253
A_24_P134850	PLEKHH1	up	1.5994843	0.041300744
A_23_P384748	PLEKHH2	down	2.7197382	0.0035690605
A_33_P3315719	PLEKHH2	down	2.6340597	0.008007171
A_33_P3212982	PLEKHM1	up	1.979838	0.001727389
A_33_P3373403	PLEKHO1	up	1.557666	0.011250631
A_23_P129246	PLEKHO2	up	1.5925508	7.1325066E-4
A_33_P3258617	PLIN2	up	9.839877	0.0013947084
A_23_P134953	PLIN2	up	3.3360918	3.5015677E-4
A_23_P101707	PLIN3	up	1.5179064	6.350509E-4
A_33_P3400763	PLIN4	up	1.5936502	0.0011682046
A_23_P91910	PLSCR4	down	1.6337495	0.0013815541
A_33_P3209885	PLXDC1	up	2.2094033	0.03894353
A_23_P307544	PLXNA2	down	3.1675546	0.0064705615
A_23_P100711	PMP22	up	1.5718861	0.003396584
A_23_P352950	PNMA5	up	1.682093	0.0022129943
A_33_P3292196	PNMA6A	up	1.8755485	0.0024496294
A_33_P3233436	PNMA6C	up	1.7956933	0.002838159
A_23_P215060	PODXL	up	2.0680578	6.789379E-4
A_33_P3266780	PODXL2	up	1.5185483	0.046311066
A_24_P250815	POF1B	down	1.6773707	0.0040363413
A_32_P414791	POLN	down	1.8209784	0.0035870068
A_33_P3351811	POLR2D	down	1.9405282	0.039414324
A_33_P3371460	POLR2F	up	1.8317869	0.029010197
A_33_P3340615	PON1	down	1.7447423	0.008019173
A_23_P155539	POU1F1	down	3.1813579	0.021869838
A_33_P3219010	PPA2	down	1.5425239	0.010632268
A_23_P157736	PPAPDC3	down	2.7174299	0.039285667
A_23_P252062	PPARG	up	1.6343306	6.594202E-4
A_23_P90172	PPP1R15A	up	2.3507073	8.678309E-4
A_23_P119448	PPP6R1	up	2.6415691	0.012010848
A_33_P3343290	PPTC7	up	1.5508413	0.004745113
A_33_P3309911	PRAMEF5	down	1.8072903	0.02059092
A_33_P3332625	PRB1	up	1.8099952	0.009954356
A_33_P3342126	PRDM8	up	3.18634	0.024396205
A_24_P152188	PRICKLE2	down	1.7616292	9.82423E-4
A_23_P314760	PRKAG2	up	1.611268	0.003940239
A_23_P203475	PRKCDBP	up	1.5282164	0.0026254593
A_23_P250564	PRKCE	up	1.6630656	0.0042591337
A_23_P40096	PROC	down	2.9279225	4.5697985E-4
A_33_P3379922	PROC	down	3.0136766	5.4249185E-4
A_23_P165201	PRODH2	down	4.7979903	7.647842E-4
A_33_P3389827	PROM2	up	2.7608547	0.03217728
A_23_P73114	PROS1	down	1.6186116	0.0018446682
A_23_P380298	ProSAPiP1	up	1.9846983	6.594202E-4
A_23_P13713	PRPH	up	1.7732431	0.0022803147
A_33_P3403075	PRR11	down	1.5005121	5.366952E-4
A_23_P431346	PRR15	down	1.5361433	0.004232298
A_23_P118894	PRR15L	down	4.307738	0.0022803147
A_23_P127663	PRRG4	down	1.5617393	0.003692701
A_23_P121637	PRSS12	up	1.6375486	0.027204728
A_23_P400298	PRSS22	up	3.1076021	0.0027217544
A_24_P937405	PRSS23	down	1.5142161	0.007645862
A_23_P42397	PRSS35	down	2.4996889	0.011141729
A_23_P93960	PRSS37	down	2.9021652	0.028138123
A_33_P3223898	PRSS45	down	2.5418084	0.0313458
A_33_P3345309	PRSS56	down	1.6175721	9.5801626E-4
A_33_P3298775	PRSS57	down	1.6029037	0.035428
A_23_P11408	PRY2	down	1.9265683	0.0011716099
A_33_P3382999	PSAPL1	down	2.4385843	0.0021183696
A_24_P22800	PSG11	down	2.970349	0.03396649
A_33_P3372217	PSG5	up	1.7997124	0.033598267
A_24_P392110	PSG8	up	1.8254446	0.022057686
A_24_P102821	PTAFR	up	1.5883298	0.013232002
A_23_P355311	PTCH2	down	1.6147875	0.016660022
A_24_P403417	PTGES	up	4.113889	7.4697693E-4
A_23_P340848	PTGIR	up	2.1741261	0.005811365
A_23_P216966	PTGS1	up	2.250031	0.030463075
A_24_P250922	PTGS2	up	2.0513628	9.5801626E-4
A_23_P56978	PTK6	up	1.7966943	0.0028805993
A_23_P83175	PTPLAD2	down	1.5531868	0.006135694
A_23_P12392	PTPRC	down	2.823782	9.878805E-4
A_33_P3364808	PTPRC	down	1.5335575	0.040719483
A_33_P3276282	PTPRF	up	1.9717731	0.026859775
A_23_P101642	PTPRH	up	6.691972	0.0011724802
A_32_P66804	PTPRN2	up	1.8259252	0.002672776
A_23_P47924	PTPRR	up	6.9381905	0.0025844825
A_33_P3252800	PTPRR	up	3.3095887	0.013762978
A_33_P3309491	PTPRU	down	1.7998456	8.370246E-4
A_23_P149064	PTPRU	down	1.5597416	0.0032862087
A_23_P121064	PTX3	up	4.3978	5.043168E-4
A_33_P3236392	PVRL4	down	1.6271405	0.0142128095
A_33_P3387365	PXMP4	down	1.9097182	0.0058729346
A_33_P3380098	PXN	up	1.5036843	0.011230749
A_23_P34233	QPRT	down	3.2480342	0.0011474428
A_23_P395632	R3HDML	down	2.7235262	0.010569982
A_24_P22050	RAB20	down	1.6487359	0.022818988
A_23_P107612	RAB27B	up	1.5038733	0.0028472533
A_23_P414654	RAB37	down	2.546174	0.0016040406
A_33_P3314594	RAB37	down	1.9572955	0.0013567111
A_24_P408603	RAB39B	up	1.5317805	0.0012988637
A_23_P388168	RAB3B	up	2.107558	0.0014401873
A_23_P75800	RAB3IL1	up	1.550849	0.014690736
A_23_P434919	RAB42	up	1.5551986	0.0034685275
A_23_P252541	RAB7B	down	3.15115	0.007486103
A_23_P126939	RAB7L1	up	1.5315682	0.0012645216
A_23_P45389	RAB9A	up	1.5337509	5.7600497E-4
A_24_P305938	RAB9BP1	up	1.5827488	3.1236056E-4
A_33_P3278220	RABEPK	up	1.9795392	0.03498821
A_24_P36890	RAP1GAP	down	2.0650108	0.0014688203
A_23_P45976	RAP1GAP	down	1.7102652	5.4249185E-4
A_33_P3287959	RASA4	down	1.8439771	5.067926E-4
A_23_P139600	RASAL1	down	1.6135488	0.007032761
A_23_P118392	RASD1	down	1.5377281	0.013899622
A_32_P231568	RASEF	up	1.5425824	0.0045233085
A_33_P3287760	RASGEF1A	up	1.5763091	0.0024072912
A_23_P133386	RASGRF2	up	2.400917	0.0050413255
A_23_P64058	RASGRP2	down	1.5984806	0.013292307
A_24_P54390	RASGRP3	down	2.0908687	0.015071428
A_33_P3235420	RASSF6	down	1.7943889	0.009925933
A_24_P199251	RASSF9	down	1.5667133	0.0030561613
A_24_P384397	RAVER1	down	1.5941626	0.010127044
A_23_P166051	RBCK1	up	1.6461926	0.004858047
A_33_P3238323	RBCK1	up	1.5630436	0.0073369187
A_33_P3238315	RBCK1	up	1.9210764	6.4650166E-4
A_23_P75283	RBP4	down	1.7020836	0.0062207514
A_24_P386746	RBP5	up	2.724159	0.031468496
A_33_P3211929	RCOR2	down	2.167144	0.008904552
A_23_P23279	RCSD1	up	2.5992398	0.01813495
A_24_P218814	RDH5	down	1.5282923	0.019194521
A_23_P141447	RDM1	down	1.7661628	0.0016710318
A_23_P55706	RELB	up	2.558451	5.251799E-4
A_32_P100109	REPS2	up	1.9419303	0.0021183696
A_33_P3357470	REPS2	up	1.6950636	0.0011523934
A_33_P3240532	RGL1	down	1.8401481	0.0015300357
A_23_P372308	RGMA	down	1.5979731	0.02556398
A_23_P118122	RGS11	up	1.7072848	0.013398149
A_23_P320578	RGS16	up	1.627477	0.04419187
A_23_P114947	RGS2	up	1.8517374	0.0024375857
A_23_P46045	RGS5	down	1.9003015	0.04617858
A_23_P66881	RGS9	up	2.2184777	0.014754653
A_33_P3274084	RHBDL3	down	1.6494418	0.0060088322
A_23_P151975	RHCG	up	7.212431	4.5129907E-4
A_33_P3264895	RHEBL1	up	1.5657399	9.5801626E-4
A_33_P3348288	RHOBTB1	down	1.7363173	0.003252116
A_24_P104119	RHOF	up	1.9038295	0.0029463733
A_24_P62530	RHOU	down	1.6325771	0.007035076
A_24_P185117	RILP	up	1.6766442	0.0023566114
A_23_P349406	RIMKLA	down	1.5511521	0.0053023007
A_24_P7157	RIMKLB	up	1.8355322	0.0047014207
A_33_P3266010	RIN1	up	2.1397228	4.835543E-4
A_23_P216455	RLN2	down	1.9102633	0.0020997904
A_33_P3382595	RN7SK	down	1.5870292	0.00928391
A_23_P48596	RNASE1	down	1.6904484	8.9419447E-4
A_23_P205531	RNASE4	down	2.3503819	0.005978164
A_23_P53370	RND1	down	1.5424225	0.024982348
A_23_P142849	RND3	up	2.0676892	0.0011737683
A_24_P406060	RNF144B	down	1.8670686	0.04777514
A_23_P99373	RNF17	down	2.867645	0.0156053165
A_23_P399255	RNF182	up	1.9757533	4.4031403E-4
A_23_P321388	RNF19B	up	1.9622937	0.0026343402
A_33_P3318444	RNF222	down	1.7110442	0.010812916
A_33_P3213029	RNF43	down	2.8136742	0.001392314
A_23_P254212	RPA4	up	3.9456599	0.020550264
A_33_P3299319	RPL28	up	1.7392558	0.008007171
A_32_P517749	RPS6KA3	down	1.5269939	0.003924698
A_23_P37375	RPS6KA5	up	1.5109153	0.015315222
A_24_P262127	RRAD	up	6.7755175	6.563806E-4
A_23_P97623	RRAGC	up	1.6998677	0.0037370396
A_23_P133691	RRAGD	up	4.066258	1.9550718E-4
A_23_P29153	RTDR1	down	2.2197578	6.506691E-4
A_32_P471485	RTKN2	down	1.5638678	0.008544994
A_24_P13041	RTKN2	down	2.2689176	0.0032865019
A_23_P132175	RTN4R	up	1.5064454	0.014597859
A_23_P66481	RTN4RL1	down	1.6516339	0.0039801123
A_32_P161762	RUNX2	up	2.0224102	0.0075169373
A_24_P335092	SAA1	up	3.3800812	0.0016931349
A_33_P3408918	SAA2	up	5.732133	0.00784361
A_33_P3408913	SAA2	up	1.7844006	0.03311975
A_23_P48585	SALL2	down	1.8034358	0.006635231
A_33_P3818959	SAMD11	down	2.1642041	6.0374866E-4
A_24_P383523	SAMD4A	up	2.0434527	0.0018446682
A_33_P3264926	SAMD4A	up	1.9866987	0.0013567111
A_33_P3262717	SAMD4B	up	1.5047499	0.035062905
A_23_P145874	SAMD9L	down	1.5779127	0.0060545066
A_33_P3371718	SAT1	up	1.9298966	0.0011474428
A_23_P137016	SAT1	up	1.6446875	0.0016603399
A_33_P3269636	SBSN	up	5.341809	6.8887917E-4
A_23_P110184	SC4MOL	up	1.719598	0.0012100958
A_33_P3352019	SCARA3	down	1.6370367	7.7640027E-4
A_23_P62081	SCG5	up	1.9320382	0.0025793705
A_23_P251412	SCGN	down	3.2022755	0.0021269678
A_23_P128323	SCNN1A	down	1.5369049	0.012363192
A_23_P105144	SCUBE2	down	1.9185854	0.0115522975
A_33_P3299510	SCXA	up	1.8784093	0.009098221
A_33_P3333712	SCYL2	up	1.6053699	0.016705506
A_24_P317708	SDR16C5	up	2.45179	0.041300744
A_33_P3286754	SEC14L2	down	1.593872	0.031833254
A_33_P3348224	SEC14L6	down	2.4051569	0.04917993
A_23_P6119	SEC23B	up	1.5448222	0.008940489
A_23_P86021	SELENBP1	down	3.0872638	8.272468E-4
A_33_P3813128	SEMA3F	up	1.6794751	0.0042173928
A_33_P3697530	SEMA4D	down	1.529103	0.007035076
A_23_P127068	SEMA4G	down	2.06651	0.0021185772
A_23_P121374	SEMA5B	down	4.725277	0.012651533
A_23_P106389	SEMA7A	up	1.659437	0.02904004
A_33_P3358745	SEPP1	down	2.3778653	0.0041700946
A_23_P121926	SEPP1	down	2.985095	0.00195621
A_33_P3309034	SEPT7L	down	1.5896038	0.015207454
A_23_P128759	SERPINA10	down	2.393053	0.014753838
A_23_P117363	SERPINA6	down	4.4078403	2.3986938E-4
A_23_P141802	SERPINB7	up	2.0451565	0.03545308
A_24_P147461	SERPINB8	up	2.1912432	3.808664E-4
A_23_P50919	SERPINE2	up	2.129086	5.418538E-4
A_23_P100660	SERPINF1	down	2.7533953	5.9553114E-4
A_23_P166929	SERPINI1	down	1.8788658	0.006907318
A_23_P35082	SESN2	up	1.6504799	0.0021276583
A_23_P217015	SET	down	2.2855198	0.017679198
A_23_P4551	SETBP1	down	1.8675605	0.0051166047
A_32_P32413	SETBP1	down	2.049542	0.0023669766
A_33_P3328814	SETBP1	down	2.0828912	0.024982348
A_23_P10121	SFRP1	up	1.8965312	9.2612003E-4
A_23_P95213	SFTPC	down	1.7400554	0.005589848
A_23_P66637	SGCA	down	2.7833567	8.679192E-4
A_23_P19673	SGK1	up	1.9383014	9.1829966E-4
A_23_P131801	SGK2	down	1.6207558	0.0038693321
A_24_P201739	SH2B3	up	1.7907634	0.0054098875
A_33_P3293918	SH2D3C	up	3.6090078	0.001458763
A_24_P686965	SH2D5	up	1.7393869	8.3382707E-4
A_33_P3357199	SH2D6	down	1.9547178	0.002249366
A_24_P209171	SH3BGRL2	down	1.5967659	0.023715302
A_33_P3399443	SH3TC1	up	1.5254529	0.014881793
A_32_P305888	SH3TC2	up	2.3643792	0.026191223
A_33_P3353116	SHBG	up	2.2795293	0.009379025
A_23_P111657	SHH	down	1.6456704	0.040609665
A_33_P3326217	SHISA6	down	1.6564385	0.045425806
A_23_P217755	SHROOM2	down	1.9563333	0.0059537124
A_23_P301886	SIM2	down	1.5753714	0.039102368
A_33_P3271800	SIRT2	up	1.5080621	0.0015874596
A_33_P3258946	SIRT2	up	1.516505	0.011862381
A_24_P353638	SLAMF7	up	5.9509897	4.839175E-4
A_32_P25437	SLC12A2	down	1.6646563	0.0026254593
A_24_P98047	SLC16A10	down	2.1870658	0.025795028
A_23_P152791	SLC16A6	up	5.260581	0.001772641
A_23_P42189	SLC17A1	down	2.726613	0.0010802568
A_23_P255695	SLC17A3	down	1.8557124	0.0042114155
A_33_P3265270	SLC17A5	up	1.9110036	0.0014731156
A_33_P3416321	SLC17A5	up	1.5663928	0.004325922
A_23_P325562	SLC1A7	down	2.709785	6.939677E-4
A_33_P3316721	SLC22A12	down	1.874655	0.017700998
A_33_P3316587	SLC22A18AS	down	1.8451668	0.0060405093
A_23_P21990	SLC23A1	down	3.6681685	5.9183215E-4
A_23_P503010	SLC24A4	up	4.0259953	0.00384913
A_23_P422511	SLC25A45	up	1.5525149	0.0029470609
A_23_P201248	SLC26A9	down	3.2440205	0.0025665576
A_23_P168551	SLC29A4	down	2.6210527	7.029673E-4
A_32_P47754	SLC2A14	down	1.5412325	0.016879562
A_33_P3398912	SLC2A6	up	1.6669905	0.0018337488
A_23_P217109	SLC31A2	up	1.6409398	1.3894693E-4
A_23_P363399	SLC38A1	up	1.5044318	0.0012888412
A_23_P218079	SLC38A2	up	1.7795868	0.006951738
A_24_P295963	SLC38A2	up	1.6711309	0.002523352
A_23_P65967	SLC38A7	up	1.5735075	0.0045385538
A_23_P119778	SLC39A10	up	1.653431	0.0015957367
A_33_P3385006	SLC39A5	down	1.8258312	0.0025841703
A_24_P217234	SLC3A1	down	1.9900016	0.0027839742
A_33_P3418426	SLC3A1	down	2.0090184	0.0038181436
A_23_P102391	SLC40A1	down	1.9982886	0.0012776612
A_23_P86195	SLC44A3	down	1.6061391	0.0015810884
A_23_P77908	SLC47A2	down	2.077465	0.049614534
A_23_P37914	SLC5A11	down	1.9721173	5.186287E-4
A_33_P3299339	SLC5A7	down	1.9155912	0.040015157
A_33_P3392320	SLC6A15	up	1.7935606	0.040656935
A_24_P307653	SLC6A15	up	4.10251	0.04326665
A_24_P109838	SLC6A15	up	2.4048512	0.015778834
A_23_P130735	SLC6A16	down	1.537753	0.008666942
A_33_P3402615	SLC6A9	up	1.6262337	0.0030902515
A_23_P11984	SLC6A9	up	2.0576985	0.0012759793
A_24_P159312	SLC7A6	up	1.5021695	0.005406936
A_23_P99642	SLC7A7	down	2.257044	6.3237624E-4
A_24_P167654	SLC8A3	down	2.8633404	0.027817335
A_23_P150768	SLCO2B1	down	2.5752277	0.02521731
A_23_P5903	SLCO4A1	up	1.6674497	0.0018929635
A_32_P154342	SLCO4C1	up	2.1275644	0.007054557
A_33_P3275487	SLFN13	down	1.5253167	0.008045801
A_24_P102293	SLITRK5	down	1.5053821	0.0058985134
A_23_P65307	SLITRK6	down	1.7400687	0.024101192
A_23_P150343	SLN	down	2.3311636	0.004828664
A_24_P190472	SLPI	down	2.6511598	0.034096472
A_23_P399797	SMAD5-AS1	down	1.6889055	0.047853112
A_23_P252764	SMARCA2	down	1.5949953	0.028536687
A_33_P3290909	SMC1A	down	1.8875128	0.032075774
A_23_P70307	SMOC2	down	2.7641509	0.047271654
A_23_P102731	SMOX	up	3.2365122	0.0012759793
A_23_P160881	SMPDL3B	down	1.8388506	0.0021647122
A_33_P3370751	SMURF2	up	1.514979	0.03964767
A_23_P29939	SNCA	up	1.6562114	0.001962425
A_33_P3280157	SNORD116-19	down	1.6769202	0.008019173
A_33_P3412722	SNX8	up	1.6030134	0.0030811073
A_23_P414252	SNX8	up	1.6009434	0.007219667
A_23_P128215	SOCS2	up	1.906692	8.7969017E-4
A_23_P134176	SOD2	up	3.7337375	3.1236056E-4
A_33_P3313314	SORBS1	down	1.9632902	5.470994E-4
A_33_P3413483	SORD	down	1.5099558	8.165419E-4
A_33_P3325120	SOX13	down	1.5654639	0.046985976
A_23_P401055	SOX2	down	1.954414	6.3202326E-4
A_33_P3233916	SOX6	down	1.9761957	0.03498821
A_23_P66137	SOX8	up	1.5726453	0.015149513
A_23_P337753	SP140L	up	1.5946054	0.044189844
A_23_P135381	SP5	down	2.1852143	0.044585705
A_33_P3250148	SP8	down	1.6506329	0.006037016
A_33_P3383184	SP9	down	1.921369	9.1829966E-4
A_33_P3236656	SPACA4	down	4.1857634	5.4249185E-4
A_24_P365025	SPAG9	up	1.5612199	0.0021185772
A_24_P8454	SPAG9	up	1.6448597	0.0030616012
A_33_P3382924	SPARC	down	1.9373745	7.654678E-4
A_23_P346912	SPATA17	down	2.2944217	5.186287E-4
A_33_P3273459	SPATA21	down	1.7570331	0.009686761
A_24_P314571	SPC24	down	1.6450478	6.8887917E-4
A_33_P3376116	SPC24	down	1.5347193	0.016333792
A_23_P51085	SPC25	down	1.5876343	0.004284017
A_23_P111194	SPDEF	down	2.3274868	9.1366837E-4
A_23_P129085	SPESP1	down	3.8089454	0.011263126
A_33_P3222069	SPHK1	up	1.8243409	0.0013855657
A_23_P214079	SPINK1	up	6.040004	0.0023180635
A_24_P8371	SPNS2	up	5.219592	1.888585E-4
A_23_P100963	SPNS3	up	1.6607987	0.014248174
A_23_P431388	SPOCD1	up	4.337221	0.001088346
A_33_P3271156	SPOCK3	down	3.6940649	0.004828664
A_23_P412932	SPP2	up	2.3572137	0.031833254
A_24_P40721	SPTLC3	down	3.6993728	0.015227615
A_24_P49260	SPTLC3	down	7.1589165	0.003381543
A_23_P81399	SQSTM1	up	1.8409489	7.145846E-4
A_23_P136978	SRPX2	down	1.6230522	0.0021183696
A_33_P3299590	SRRT	down	1.6247641	0.036682807
A_33_P3293114	SRSF11	down	1.6011163	0.0054098875
A_23_P33791	SSBP2	down	1.5726824	0.003933779
A_33_P3358898	SSC5D	down	1.6058366	0.0122917015
A_33_P3303542	SSC5D	down	1.5182134	0.042833038
A_33_P3329013	SSTR2	down	1.9112589	0.039635923
A_23_P31896	ST3GAL1	up	1.5096583	0.013079519
A_23_P54968	ST6GALNAC1	down	5.3802967	0.0023669766
A_23_P49499	ST6GALNAC2	down	1.6918143	0.015883077
A_33_P3223243	ST7L	down	1.5073788	0.023522215
A_33_P3291484	ST8SIA4	down	2.9791586	0.00262828
A_23_P385322	STAMBPL1	up	2.205053	0.001088346
A_23_P68031	STAT4	down	1.5469859	0.0020634118
A_23_P207367	STAT5A	up	2.209267	0.0013855657
A_23_P314755	STC1	up	6.404172	0.0027993487
A_23_P416395	STC2	up	2.88416	5.9553114E-4
A_24_P406334	STEAP1	down	1.6683722	0.0040362137
A_23_P31453	STEAP1	down	1.8931112	0.0026254593
A_23_P428260	STEAP2	down	1.6401901	5.4249185E-4
A_33_P3400477	STIL	down	1.5000615	0.01532084
A_23_P302005	STON1	down	1.934132	0.033550646
A_33_P3230011	STOX1	down	1.6535461	0.020746915
A_23_P156788	STX11	up	1.506517	0.021648983
A_23_P418785	STXBP5L	down	2.981256	0.047542654
A_23_P13822	STYK1	down	2.3100555	0.024137974
A_23_P154605	SULF2	down	1.7115395	0.001088346
A_33_P3245238	SULT1C2	up	2.7061799	0.014677451
A_23_P51002	SULT1C2	up	2.7103565	0.010220397
A_33_P3315564	SULT1C3	down	2.7214508	0.046311066
A_23_P155786	SULT1E1	down	2.5544698	0.007290691
A_23_P107981	SULT2B1	down	2.280905	0.0018446682
A_23_P329962	SUN3	up	3.5685475	0.005380942
A_33_P3347152	SUPT3H	up	1.9551405	0.01936919
A_24_P259607	SUSD4	down	3.4649644	3.763438E-4
A_33_P3327657	SUSD4	down	2.8755589	0.014238711
A_24_P187774	SVEP1	down	1.5181532	0.043804817
A_33_P3367062	SWT1	up	1.5469942	0.0023165524
A_23_P251043	SYNDIG1	down	1.972999	5.067926E-4
A_23_P500861	SYNE1	up	1.566773	0.029993253
A_33_P3335915	SYNE1	down	2.2480505	0.035744056
A_23_P164927	SYNGR4	down	2.0336127	0.002016206
A_33_P3376095	SYPL2	up	1.9693043	0.029939895
A_33_P3239185	SYT7	up	1.6181883	0.006135694
A_24_P291826	SYTL3	up	2.3599272	0.0025401236
A_23_P2283	TAC3	down	1.9040698	0.013356788
A_32_P153892	TAF3	down	1.5023654	0.04576002
A_33_P3336282	TAF4B	down	1.5947822	0.013566346
A_23_P80817	TAGLN3	up	1.9981667	0.04262306
A_23_P371254	TAS2R43	down	1.9420094	0.0038186687
A_23_P367013	TAS2R60	down	2.5488667	0.041300856
A_33_P3216292	TBC1D2	up	1.7057111	7.494467E-4
A_23_P111273	TBC1D7	up	1.5244597	0.004966613
A_33_P3318852	TBC1D8B	down	1.6547714	0.006146869
A_23_P141555	TBX21	up	3.1403828	0.04361396
A_23_P4443	TBX4	down	2.4603407	0.0216363
A_24_P274814	TBXAS1	down	1.8298912	0.0036535347
A_33_P3378665	TC2N	down	1.9989299	0.006635231
A_24_P49106	TCEAL7	down	2.225994	0.03126452
A_32_P98072	TCHH	up	2.4810748	7.367007E-4
A_33_P3237948	TCHHL1	down	2.6220999	0.02530274
A_23_P419107	TCP11L2	up	1.8121668	0.0024151998
A_23_P21162	TCTEX1D2	down	1.6988119	0.0025490634
A_23_P46351	TDRKH	up	1.5691254	5.8334833E-4
A_23_P151297	TENC1	down	1.6584357	0.007317663
A_33_P3415888	TEPP	down	2.4078922	0.005121915
A_23_P375165	TEX19	down	1.7345557	0.005226329
A_33_P3220822	TEX21P	down	1.9142123	0.010827735
A_33_P3261695	TEX22	down	1.5780877	0.03630767
A_23_P386973	TFAP2D	down	2.5167232	0.022496155
A_23_P5301	TFCP2L1	down	2.0758502	0.0032865019
A_33_P3344618	TFEB	down	1.5576048	0.0037366434
A_23_P57364	TFF2	up	2.3462589	0.007219667
A_33_P3334305	TFF3	down	4.1102095	0.0013855657
A_23_P393099	TFF3	down	3.8848593	9.82423E-4
A_23_P330070	TFPI	up	1.70332	0.008411051
A_33_P3258274	TFPI	up	2.1425364	6.594202E-4
A_33_P3212615	TFPI	up	1.5984207	0.0018274427
A_23_P393620	TFPI2	up	1.6648926	0.0058979252
A_23_P377291	TGFA	up	2.0856266	0.0029210895
A_32_P86763	TGM2	up	2.7717412	5.9553114E-4
A_23_P91390	THBD	up	1.6350207	0.0022807915
A_24_P262407	THRA	down	2.056032	0.002039581
A_23_P207742	THRA	down	2.5183728	6.2317523E-4
A_33_P3280845	THY1	down	1.5209566	0.008270497
A_23_P376096	TICAM1	up	1.6185883	0.0024648402
A_23_P90311	TICAM1	up	1.591625	5.4249185E-4
A_33_P3421656	TINAG	down	2.9255602	0.036325004
A_33_P3355266	TINAGL1	down	1.5797713	0.0140682375
A_23_P143845	TIPARP	up	1.5471109	0.0076775355
A_23_P108157	TJP3	down	1.9709824	0.014794955
A_33_P3345210	TLCD2	down	1.5183247	0.045291264
A_23_P153676	TLE2	down	1.6402819	0.0023686911
A_23_P10873	TLR1	down	1.8436651	8.678309E-4
A_33_P3383970	TLR10	down	1.8625865	0.019194521
A_32_P66881	TLR4	up	1.9454224	0.017117353
A_33_P3218053	TLX1NB	down	1.7318388	0.010089665
A_32_P231617	TM4SF1	up	2.198426	0.0012776612
A_23_P372946	TM4SF19	up	4.5682325	5.084002E-4
A_23_P114008	TM4SF20	down	2.332996	0.0011474428
A_33_P3256810	TM4SF4	down	2.0623338	0.0012645216
A_23_P27107	TM4SF5	down	3.7439237	0.0012988637
A_23_P77117	TM6SF1	up	2.0303104	0.047044016
A_33_P3310784	TM6SF1	down	2.1341772	0.01337214
A_23_P15101	TMC5	up	1.5952628	0.020914963
A_23_P346093	TMC8	up	1.6976207	0.0115522975
A_33_P3327270	TMED7-TICAM2	up	1.609895	0.015430715
A_23_P125383	TMEFF2	down	1.6334093	0.024001317
A_32_P919718	TMEM105	down	1.5338982	0.010494406
A_23_P435521	TMEM106A	up	2.8268564	0.007054557
A_33_P3370305	TMEM106A	up	2.5838664	0.0055932966
A_23_P115022	TMEM125	down	2.0389006	0.049959086
A_23_P349966	TMEM130	down	2.0106652	9.5801626E-4
A_24_P291401	TMEM150A	up	1.6949544	0.0030154188
A_23_P92334	TMEM156	up	2.0291624	3.763438E-4
A_23_P369899	TMEM158	up	5.822385	5.9183215E-4
A_32_P110390	TMEM171	up	1.7723674	0.006907318
A_24_P822704	TMEM198	up	2.0065234	0.011987263
A_24_P522631	TMEM201	up	1.6625277	0.011093269
A_33_P3367780	TMEM215	down	3.240242	0.0028805993
A_24_P371281	TMEM22	up	1.8273342	0.0013538882
A_33_P3355014	TMEM229B	down	1.5197521	0.007289396
A_33_P3373384	TMEM231	up	1.824459	0.020183021
A_23_P352717	TMEM31	down	2.826601	0.017679198
A_33_P3289296	TMEM37	down	3.453729	5.043168E-4
A_33_P3332396	TMEM53	up	1.5001712	0.0014222087
A_32_P106194	TMEM92	down	1.6472281	0.004742449
A_23_P137173	TMSB15A	down	2.3172297	0.005955474
A_23_P96599	TMSB15B	down	1.8007892	0.0029444913
A_23_P376488	TNF	up	3.5113423	0.04516589
A_24_P157926	TNFAIP3	up	2.970134	0.0017787354
A_32_P59010	TNFAIP8L3	up	5.1408353	0.0014341538
A_23_P71530	TNFRSF11B	down	2.1117616	0.013460934
A_23_P49338	TNFRSF12A	up	1.7317195	3.763438E-4
A_23_P51936	TNFRSF9	up	4.094306	0.0085168155
A_33_P3226810	TNFSF10	down	2.9007287	0.0032699276
A_23_P121253	TNFSF10	down	1.8574445	0.008524424
A_23_P99386	TNFSF11	down	2.3199077	0.023376869
A_33_P3397763	TNFSF9	up	1.6572025	0.007068028
A_23_P30435	TNIP1	up	1.5122439	0.013762978
A_23_P166823	TNNC1	down	1.8783829	0.007908855
A_24_P415680	TNNI3K	down	1.5863667	0.042756222
A_33_P3738458	TNS1	down	1.5404963	4.4031403E-4
A_23_P54681	TOX3	down	1.7486593	0.014459237
A_24_P160969	TP53I11	down	1.5289491	0.0029287173
A_24_P357465	TP53INP2	up	1.7169029	0.0039182613
A_33_P3250963	TP53TG1	down	1.5186254	0.0035693655
A_23_P145895	TP53TG1	down	1.6531142	0.0017934468
A_23_P59261	TPBG	up	1.6070328	0.0018440172
A_23_P31143	TPD52L1	down	2.2715094	8.0019655E-4
A_33_P3398065	TPD52L1	down	2.0552301	0.0013782553
A_24_P309216	TPD52L3	down	3.1221027	0.024963485
A_23_P150595	TPH1	down	2.5553327	0.03422286
A_33_P3405848	TPO	down	1.9666194	0.045362774
A_24_P38815	TPP1	up	1.5552686	0.014300241
A_33_P3399373	TPRA1	up	2.57676	0.0013760155
A_23_P339773	TPRG1L	up	1.6829418	0.0016379565
A_33_P3265514	TPTE	up	1.5170716	0.043043133
A_24_P118052	TPTE2	down	2.6162045	0.03392532
A_24_P89891	TRAF1	up	2.745525	0.00680845
A_33_P3319905	TREM1	up	1.8117732	0.03347027
A_23_P210690	TRIB3	up	1.8027438	5.067926E-4
A_24_P172481	TRIM22	down	2.0738952	0.005874382
A_23_P93629	TRIM24	down	1.5076362	0.005955474
A_33_P3354451	TRIM31	up	1.6360037	0.019558955
A_23_P124190	TRIM34	down	1.5188553	0.010038086
A_33_P3271594	TRIM54	up	1.9325038	0.0030624424
A_24_P381199	TRIM6	down	1.6674677	0.0020160754
A_33_P3220247	TRIM6	down	1.6233068	0.0024395343
A_33_P3337627	TRPC6	up	1.5560889	0.0023814046
A_23_P403991	TRPM8	down	2.6052291	0.016820291
A_23_P207911	TRPV2	up	1.5818689	0.0038419939
A_33_P3237634	TSC22D3	up	1.7214307	0.0035911421
A_23_P17103	TSGA10	down	1.5338489	0.012574262
A_23_P168610	TSPAN13	down	1.8462156	7.654678E-4
A_23_P170608	TSPYL2	up	1.6047714	0.014690736
A_23_P428248	TTC21A	up	1.5498469	0.028059077
A_33_P3362148	TTC28-AS1	down	1.5528274	0.023249924
A_33_P3293593	TTC9B	up	9.717324	5.043168E-4
A_23_P66432	TTYH2	up	2.0597498	0.033354566
A_23_P97700	TXNIP	up	8.101785	0.016632816
A_33_P3409062	TYROBP	down	1.7401685	0.03846909
A_23_P135164	UAP1L1	up	2.1304686	0.007035289
A_23_P81898	UBD	down	2.5711832	0.007392815
A_23_P145584	UBE2H	up	1.5152695	0.0039801123
A_24_P479551	UBE2QL1	up	2.826109	0.03391234
[truncated: 260 more rows]

## Sheet: 3.0µgcm²_72h
	Table S1. Gene expression data set obtained by A549 cells exposure to fumed silica NPs Aerosil 200 (3,0 µg/cm²/72h)
ProbeName	GeneSymbol	regulation	FC Absolute	p-value
A_23_P104224	A1CF	down	1.6884129	0.001178148
A_33_P3268487	ABAT	down	1.7178303	0.014236917
A_23_P43504	ABCA2	down	2.0584257	0.0010062659
A_23_P207507	ABCC3	down	1.5392694	0.0010412607
A_23_P100539	ABCC6	down	2.2359686	0.0010676057
A_23_P255672	ABLIM2	down	1.6318796	0.024877818
A_32_P159612	ACCN1	up	1.7848186	0.007884601
A_23_P93658	ACCN3	down	1.5921496	0.0037249753
A_33_P3413759	ACER2	up	2.2416837	0.04755217
A_23_P376727	ACMSD	down	3.2934017	0.020393113
A_33_P3217983	ACSL5	down	1.8365818	7.344561E-4
A_33_P3288659	ACTL8	up	1.747588	0.026061192
A_24_P945113	ACVRL1	down	2.1455727	0.030870777
A_23_P47102	ACY3	down	2.0996892	5.3399574E-4
A_33_P3223056	ADAMTS10	down	1.8263333	5.205028E-4
A_33_P3302025	ADAMTSL1	down	1.6349502	0.022811398
A_33_P3399061	ADARB1	up	1.6966809	0.019672563
A_23_P381261	ADCY4	up	2.1642761	0.0055985022
A_23_P81158	ADH1C	down	2.8053987	0.00864216
A_23_P30098	ADH4	down	2.02578	0.004083821
A_23_P41498	ADH6	down	3.4280946	7.902537E-4
A_33_P3243023	ADRA1D	down	1.5261663	7.1520735E-5
A_23_P138706	ADRA2A	down	2.6464715	0.026845282
A_23_P145024	ADRB2	up	1.7663971	0.012063253
A_23_P76823	ADSSL1	down	1.7107527	5.3399574E-4
A_33_P3293888	AFF2	up	2.587971	0.034970906
A_24_P363583	AGFG2	down	1.6538938	0.008871437
A_23_P31407	AGR2	down	1.7753612	0.0011252644
A_23_P42811	AGR3	down	3.2991016	0.013071638
A_23_P343411	AGRN	down	1.5407947	0.0059024203
A_23_P115261	AGT	down	1.6928836	2.9683046E-4
A_23_P166616	AGTR1	down	2.3190491	8.4071106E-4
A_23_P155514	AHSG	down	1.9401191	0.002854165
A_32_P95067	AK4	down	1.6361225	0.0016257752
A_33_P3365117	AKR1C1	down	1.835434	0.0015653524
A_24_P152968	AKR1C1	down	1.7699401	5.0307484E-4
A_23_P257834	ALB	down	4.482059	0.022862066
A_33_P3282634	ALDH1L2	up	1.5069578	0.0062738853
A_33_P3367447	ALDH3B1	down	1.5842	0.014683218
A_23_P78108	ALDOC	down	3.2239926	8.604346E-4
A_23_P104464	ALOX5	down	2.2836459	1.5265142E-4
A_23_P256504	AMBP	down	1.6600543	2.1310724E-4
A_33_P3236177	ANG	down	2.347421	7.887409E-5
A_33_P3295358	ANGPTL4	down	1.9960998	0.0034076155
A_23_P202269	ANK3	down	2.0621085	8.4059825E-4
A_23_P161218	ANKRD1	up	2.179337	0.023740603
A_33_P3278362	ANKRD2	up	2.377774	1.5265142E-4
A_23_P385766	ANKS4B	down	3.0491147	0.0013399745
A_23_P84576	ANTXR1	up	1.601724	0.0012427159
A_23_P58328	ANXA10	up	1.7038507	0.0014492829
A_23_P60009	ANXA13	down	2.2089152	7.117084E-5
A_23_P103617	ANXA9	down	1.7974977	3.3978518E-4
A_23_P4885	AP2A1	down	1.6279237	0.0132091995
A_23_P27983	APLP1	down	1.5414006	0.009410675
A_23_P38244	APOH	down	2.4830275	1.8849505E-4
A_33_P3209591	AQP3	down	2.1129274	0.0021789882
A_23_P112482	AQP3	down	1.8483943	8.05715E-4
A_23_P502060	AQP6	down	2.3837047	0.008317007
A_24_P281009	AQP7P1	down	2.6311843	0.0011019175
A_33_P3245290	AQP7P1	down	2.071988	0.00117487
A_23_P259071	AREG	up	1.7046988	6.542013E-4
A_33_P3419190	AREG	up	1.7228695	0.0018489977
A_23_P75310	ARHGAP22	up	1.5587537	0.0013069637
A_33_P3237927	ARHGAP4	down	1.7695509	5.6544566E-5
A_23_P253221	ARHGEF4	up	1.7766881	2.9683046E-4
A_32_P18440	ARID5B	down	1.7560258	3.2842378E-4
A_23_P53345	ARNTL2	up	1.5625298	7.5431354E-4
A_24_P386622	ARRB1	down	1.7638603	0.0024228268
A_33_P3330099	ARSD	down	1.5252528	0.005669402
A_23_P256084	ARSE	down	1.5176587	0.0020678467
A_23_P19030	ARSI	up	1.5850577	0.016256647
A_23_P205370	ASB2	up	3.4731584	0.04689868
A_32_P171061	ASCL2	down	1.6716863	2.2530253E-4
A_23_P118722	ASGR1	down	2.7555819	2.9683046E-4
A_23_P26223	ASL	down	1.585511	0.0014869022
A_33_P3357591	ATHL1	down	1.6032125	0.01763314
A_23_P142878	ATOH8	down	1.5505563	0.013766416
A_23_P72462	ATP2A1	down	1.6375837	0.002625924
A_23_P207632	ATP2A3	down	1.6822683	0.0018405567
A_23_P117992	ATP2C2	down	1.6412834	0.01011156
A_23_P147439	ATXN2L	up	1.52123	0.012829162
A_33_P3279353	AZU1	down	1.95653	0.03535405
A_23_P422071	B3GALT4	down	1.8783401	0.0015513386
A_23_P61810	BAIAP2	up	1.5956414	9.174904E-5
A_33_P3291097	BCAM	down	1.924299	4.2781615E-4
A_23_P97394	BCAR3	up	1.5032227	0.0024431923
A_33_P3330911	BCAS1	down	3.6938598	3.6285768E-5
A_23_P17420	BCAS1	down	4.34758	1.4764618E-4
A_24_P52921	BCAT1	up	1.6999137	0.014613135
A_33_P3236628	BCKDHA	down	2.1522572	0.031493966
A_33_P3302305	BCKDHA	down	1.5957316	0.0037392986
A_23_P152002	BCL2A1	up	2.6306667	5.863074E-4
A_23_P57856	BCL6	down	1.5886339	0.0017490572
A_23_P304897	BDKRB2	down	1.5665739	0.0014710148
A_23_P162386	BIN2	down	2.0315418	0.013432901
A_23_P19624	BMP6	down	1.5647058	0.0010930105
A_33_P3219651	BMPER	up	1.547362	0.0085396245
A_33_P3396951	BNIP3L	down	1.5211955	0.002725432
A_23_P134925	BNIP3L	down	1.5508825	0.006000251
A_33_P3368301	BOLA3	up	1.5346693	0.021798369
A_24_P134266	BSG	down	1.6776003	0.007884601
A_33_P3303066	BTBD2	down	1.5630509	0.010509639
A_32_P86739	C10orf114	up	1.5788947	0.0014051985
A_33_P3666817	C10orf55	up	1.7548041	0.0041882256
A_33_P3396886	C11orf52	down	3.291911	0.018511606
A_33_P3237260	C11orf53	up	2.2551773	0.04517529
A_23_P98571	C11orf66	down	1.558469	0.015766121
A_33_P3235721	C11orf87	up	2.221351	0.04117216
A_23_P75790	C11orf9	down	1.5449328	0.0015905007
A_33_P3409746	C11orf91	down	1.6119283	0.014532658
A_23_P116173	C11orf93	down	2.0015192	4.1155596E-4
A_32_P74409	C11orf96	up	5.693114	9.1996253E-4
A_32_P720220	C12orf36	down	2.1222615	0.012332213
A_23_P344194	C12orf68	down	1.6878847	0.0062167053
A_33_P3296772	C14orf82	up	2.1817796	0.014236917
A_23_P26024	C15orf48	up	1.8537247	3.4711903E-4
A_24_P323084	C17orf55	down	1.5800332	0.0011160573
A_33_P3410935	C17orf89	up	1.5726538	0.022237137
A_24_P130363	C18orf1	down	1.8022249	0.004735359
A_23_P366682	C19orf20	down	1.5037153	0.008780874
A_33_P3527931	C19orf69	down	4.005553	0.012477452
A_24_P131173	C1orf115	down	1.5326881	0.0015123332
A_23_P897	C1orf116	down	1.7838894	0.0013006951
A_24_P110780	C1orf118	up	1.5068228	0.012893432
A_24_P173754	C1orf21	up	1.5739703	0.009797236
A_32_P453321	C1orf228	down	1.587111	0.0020678467
A_23_P3956	C1QTNF1	down	1.702296	0.00671625
A_33_P3230478	C1S	down	1.6300358	0.032344256
A_24_P118938	C20orf112	down	1.5008376	0.04045076
A_23_P154784	C20orf114	down	2.8893037	0.04631897
A_23_P57110	C20orf54	down	1.7264627	0.0017941272
A_33_P3237207	C2orf72	down	1.8458166	0.009014994
A_33_P3227676	C2orf72	down	2.3567827	1.3048401E-4
A_33_P3347869	C3	down	1.9582405	0.004555428
A_23_P101407	C3	down	1.6670325	8.4059825E-4
A_23_P97541	C4BPA	down	1.9270464	6.845787E-4
A_23_P112634	C4orf34	down	1.6042594	3.254234E-4
A_23_P501831	C5orf4	down	1.7379678	0.031493966
A_32_P218355	C6orf132	down	1.578426	9.421984E-4
A_32_P168349	C6orf25	up	1.8976955	0.049144447
A_33_P3412087	C6orf97	down	1.645453	0.0015778689
A_33_P3482249	C8orf66	up	1.6492947	0.018145446
A_24_P229638	C9orf117	down	2.33527	0.014069866
A_33_P3236676	C9orf152	down	3.3504734	1.2980486E-4
A_23_P78782	CA11	down	1.5637296	0.0038706402
A_24_P330518	CA12	down	1.6131624	0.0013253181
A_23_P157793	CA9	down	4.625738	6.789962E-4
A_23_P365767	CACNA1D	down	1.7833791	0.008214262
A_24_P365349	CACNG7	up	1.5768983	0.017465966
A_23_P420218	CACNG8	up	1.520158	0.019520948
A_23_P98995	CALCOCO1	down	1.8138604	8.6137344E-4
A_32_P47988	CAMK2D	down	1.5935155	0.005714637
A_24_P313993	CAPS	down	1.8524319	2.9683046E-4
A_23_P202978	CASP1	down	3.0170634	0.003115266
A_23_P55544	CCBE1	up	2.9370992	0.002012473
A_33_P3402570	CCDC59	up	1.5030351	0.006105124
A_23_P2258	CCDC62	down	2.159864	0.038021646
A_33_P3313779	CCDC64	down	1.8899802	0.003515122
A_33_P3221284	CCDC80	down	1.5271798	0.0055985022
A_33_P3392187	CCDC85A	down	1.5938458	0.00570569
A_23_P349566	CCDC85A	down	1.8828343	0.011898797
A_23_P425681	CCK	up	2.613577	2.5145497E-4
A_23_P152838	CCL5	up	9.392874	3.3978518E-4
A_24_P12065	CCNG2	down	2.524715	0.009884344
A_33_P3385870	CCNG2	down	1.5361544	0.028577928
A_24_P80532	CCNG2	down	1.7779806	0.004616825
A_23_P38304	CD300LG	up	2.374922	0.014069866
A_23_P1782	CD82	down	1.7330449	0.0011611216
A_23_P34597	CDA	down	1.7194003	6.3596776E-4
A_23_P216679	CDC14B	down	1.7070019	0.016533189
A_23_P113613	CDCP1	up	1.836561	3.64616E-4
A_24_P160401	CDCP1	up	1.6341114	0.006964168
A_23_P100240	CDH16	down	2.6485963	1.6809707E-4
A_23_P111947	CDH17	down	3.5030332	2.7375226E-4
A_23_P217946	CDH23	down	1.8869401	0.0018287691
A_23_P307968	CDH23	down	1.5034657	0.006624086
A_23_P214011	CDH6	down	1.6124789	0.0052826637
A_33_P3396537	CDHR4	up	1.5284884	0.004037443
A_23_P201863	CDK18	down	1.642345	0.017028503
A_33_P3268507	CEACAM1	down	2.1916053	0.003115266
A_24_P382319	CEACAM1	down	2.4589458	5.645405E-4
A_33_P3301331	CEACAM3	down	2.629936	0.0033462837
A_23_P130515	CEACAM3	down	2.5289664	0.0035487295
A_33_P3265309	CEACAM4	up	2.9360123	0.043382537
A_23_P153301	CEACAM5	down	2.9397495	0.026510574
A_23_P218442	CEACAM6	down	1.8692442	9.728156E-4
A_24_P228302	CEACAM7	down	1.789383	0.0033462837
A_32_P131143	CECR5-AS1	down	1.5476897	6.542013E-4
A_33_P3262625	CECR7	up	1.7349219	0.019108126
A_24_P182620	CELSR2	down	1.619533	0.0042798645
A_33_P3323945	CEND1	up	1.6533085	0.0041025253
A_33_P3408320	CERS1	up	1.6885324	2.9683046E-4
A_33_P3241269	CES1	down	1.808658	0.005850968
A_23_P156687	CFB	down	2.3585656	0.0013864358
A_23_P119562	CFD	down	1.5205445	2.1029073E-4
A_33_P3318288	CFH	down	2.1053448	9.421984E-4
A_33_P3367692	CFH	down	2.2476788	0.0021694966
A_23_P114740	CFH	down	2.2737129	5.202802E-4
A_23_P103256	CFHR3	down	2.0669625	0.0021042249
A_23_P7212	CFI	down	3.049194	1.3707364E-4
A_24_P92472	CFI	down	4.400756	1.8849505E-4
A_33_P3626816	CFLAR-AS1	up	2.9456613	0.02666898
A_23_P215720	CFTR	down	1.9973588	5.205028E-4
A_33_P3376971	CHAC1	up	1.6527464	4.8736867E-4
A_33_P3376965	CHAC1	up	1.5253749	0.0013502301
A_33_P3262012	CHPF	up	1.5392385	0.0026776278
A_23_P56913	CIB4	down	2.096308	5.570731E-4
A_23_P214969	CITED2	down	1.6454701	0.008959913
A_32_P209230	CITED4	up	1.5593423	8.7485276E-4
A_33_P3249046	CLDN2	down	1.7800062	2.1138032E-4
A_33_P3285545	CLDN4	down	2.0795662	0.0014811634
A_23_P164284	CLDN7	down	1.7454439	0.02005938
A_33_P3303519	CLEC12B	up	2.575866	0.043446686
A_23_P259189	CLIC4	up	1.6254941	0.015088459
A_23_P215479	CLIP2	down	1.5154607	0.006018108
A_33_P3272169	CLIP2	down	1.7884774	0.0060294895
A_32_P167471	CLMN	down	1.5560378	0.0015750532
A_23_P35995	CLMP	up	1.6209806	0.0019867017
A_23_P390700	CNTN1	down	1.5886071	0.0018796779
A_23_P1331	COL13A1	up	2.7743115	4.1155596E-4
A_23_P160318	COL16A1	up	1.6409796	2.999786E-4
A_33_P3304668	COL1A1	down	2.0948331	0.0032116529
A_33_P3227400	COL4A4	down	2.060969	7.8606646E-4
A_23_P104583	CORO1B	down	1.5726248	0.013606443
A_33_P3360684	CORO1B	down	1.527053	0.014930466
A_23_P135061	CORO2A	down	2.183384	1.2382104E-4
A_23_P146444	CORO2A	down	3.07737	1.8849505E-4
A_24_P416131	COTL1	up	1.7612566	0.008806724
A_24_P350200	COX3	down	1.5187931	0.0041025253
A_33_P3296587	CP	down	2.8347363	0.0010993822
A_33_P3343196	CP	down	2.7461467	0.0015531009
A_23_P19754	CPA4	up	4.4891286	0.002700777
A_23_P6615	CPB1	up	2.300304	0.02908457
A_24_P53282	CPD	down	1.564387	0.013549511
A_23_P98147	CPN1	down	2.9518473	8.5815164E-4
A_33_P3326483	CRABP1	down	1.8532842	7.685777E-4
A_33_P3415843	CRAT	up	1.6314452	0.0037614037
A_23_P31755	CRH	up	2.3018577	0.037733417
A_23_P156562	CRIP3	down	1.5134599	0.010873689
A_24_P359441	CRYBB3	up	1.8662697	0.04972895
A_23_P162746	CRYL1	down	1.5322613	8.656897E-5
A_23_P77731	CRYM	down	1.6005683	2.0119778E-4
A_33_P3224070	CSRNP1	down	1.5006496	0.012504865
A_23_P112859	CST1	down	2.7825468	6.3596776E-4
A_23_P41114	CSTA	down	1.6152586	0.032021686
A_33_P3251283	CTAGE4	down	1.5639812	0.0020608671
A_33_P3260605	CTNNAL1	up	1.8572786	0.0018139674
A_33_P3235217	CTPS	up	1.5154222	0.00211663
A_23_P21706	CTPS	up	1.5194347	2.9535973E-4
A_23_P94533	CTSL1	up	1.5334198	6.934687E-5
A_23_P215744	CTTNBP2	down	1.6515985	0.0028768526
A_23_P7144	CXCL1	up	1.6341417	0.0012488934
A_23_P121676	CXXC4	down	1.752328	0.0013864358
A_24_P228026	CYB5D2	down	1.5078168	0.0037046608
A_33_P3255964	CYMP	up	3.4643202	0.009637785
A_23_P138655	CYP26A1	up	1.5129179	0.0017381979
A_23_P12767	CYP2C9	down	1.8760858	0.011310672
A_23_P8801	CYP3A5	down	1.6706315	0.010655913
A_24_P42693	CYP4F11	down	1.6322529	0.017951569
A_23_P108280	CYP4F12	down	1.9769995	0.0018195303
A_23_P50710	CYP4F2	down	2.068866	2.1125184E-4
A_33_P3294277	CYP4F3	down	1.6519821	0.0017226542
A_23_P90626	CYTIP	down	1.8646302	0.015461487
A_33_P3737504	DAPK1	down	1.5765635	2.1682437E-4
A_23_P130753	DBP	down	1.569116	0.0023079172
A_33_P3291748	DCDC5	down	2.4121714	0.016657712
A_23_P413862	DCDC5	down	2.2963874	3.7208726E-4
A_23_P369994	DCLK1	up	2.5118284	1.8958519E-4
A_32_P108889	DCLK1	up	2.0515738	0.00908072
A_23_P145644	DDC	down	1.8736963	9.421984E-4
A_33_P3372099	DDIT4L	down	1.5140048	0.0019405097
A_23_P302672	DDIT4L	down	1.6349225	0.0010834287
A_23_P379475	DHCR24	down	1.8592064	4.4680721E-4
A_23_P56559	DHRS9	up	2.0016088	0.013812337
A_33_P3270203	DIS3L2	up	1.5026532	0.022811398
A_33_P3229301	DKFZp434J0226	up	1.6159054	3.64616E-4
A_24_P261417	DKK3	down	1.6494547	0.01454478
A_33_P3261293	DKK3	down	1.7964437	0.008970539
A_32_P179998	DMRTC1	down	5.486747	9.184001E-4
A_33_P3556532	DNAH17	up	3.4154167	0.006735489
A_24_P388786	DNAH5	down	1.5660912	0.004273208
A_23_P407074	DNM2	down	1.5386807	0.006941931
A_24_P263653	DOCK2	up	2.3759494	0.0420148
A_24_P48069	DOK4	down	1.5731975	3.64616E-4
A_33_P3287223	DPP4	down	1.8762147	0.0010954867
A_23_P47340	DSCAML1	down	2.1817265	8.854705E-4
A_33_P3209537	EBF4	down	2.472812	7.37563E-5
A_23_P119478	EBI3	up	1.651708	2.8539775E-4
A_23_P103631	EBNA1BP2	up	1.5530638	6.902417E-4
A_32_P155666	ECEL1	down	1.6570047	0.0017903396
A_23_P303671	ECM2	up	2.70146	0.022828957
A_23_P120281	EDAR	down	3.8338168	9.174904E-5
A_23_P17438	EDN3	down	2.8595912	0.0012351978
A_23_P68978	EFCAB6	down	1.8152139	0.03264299
A_23_P501007	EFEMP1	up	1.7044494	6.609453E-4
A_24_P355944	EFNB2	up	1.658912	0.0013215445
A_33_P3289596	EFR3B	up	1.8684838	0.0065392177
A_33_P3256952	EGLN3	down	2.2131371	0.007708471
A_23_P46936	EGR2	down	1.6463782	0.013261824
A_24_P123119	EHHADH	down	1.5086035	0.04291466
A_23_P130961	ELANE	down	2.186625	1.03215825E-4
A_23_P104188	ELF3	down	1.6460705	0.0015746742
A_23_P122937	ELMO1	down	2.1079063	8.496398E-4
A_24_P361457	ENDOV	down	1.5603204	0.0028545184
A_33_P3278649	ENTPD2	down	3.013416	2.626498E-4
A_33_P3420224	ENTPD8	down	1.7416122	0.0010834287
A_24_P257579	EPB41L4A	down	1.7381661	0.0016981383
A_33_P3321697	EPB41L4A	down	1.6436783	6.7535316E-4
A_23_P219117	EPB49	down	1.947561	0.0052221464
A_23_P34537	EPHX1	down	2.15949	6.1864074E-4
A_33_P3317168	EPS8L3	down	2.0539799	0.008940079
A_23_P349416	ERBB3	down	2.9906962	7.663394E-5
A_23_P41344	EREG	up	2.041275	0.0010942827
A_33_P3354955	ESF1	up	1.5092114	0.0012427159
A_33_P3250028	EVI5L	down	1.5153404	0.0058024684
A_33_P3319261	EXD3	down	1.6188314	6.542013E-4
A_24_P49183	EXD3	down	2.216486	0.0013683521
A_33_P3397496	F13B	down	4.260021	0.00922121
A_33_P3212274	F2R	up	1.6883581	0.0037070476
A_33_P3232945	F2RL1	up	1.6388577	0.0010843531
A_23_P117298	F7	down	3.5635252	1.8578245E-4
A_23_P113471	FAAH2	down	1.9391224	8.148232E-4
A_23_P59877	FABP5	up	1.5323015	0.0013782744
A_24_P673063	FABP5	up	1.5395744	3.64616E-4
A_32_P204676	FABP5	up	1.5551618	8.168315E-4
A_33_P3423830	FAM115A	down	1.5630628	0.028877383
A_24_P233786	FAM129A	up	1.7111924	6.202246E-4
A_23_P416965	FAM149A	down	1.5705874	0.0010130353
A_32_P84373	FAM153A	down	3.165174	0.01322155
A_32_P84369	FAM153B	down	2.3668427	0.0013399745
A_23_P145054	FAM162B	down	1.820555	0.011172652
A_24_P126425	FAM188B	up	1.5250611	0.00864216
A_23_P304489	FAM19A5	down	1.5340976	0.0022059537
A_24_P941898	FAM22D	up	2.8201187	0.013549511
A_32_P34138	FAM25A	up	1.8017591	0.002811196
A_33_P3290573	FAM46A	down	1.552027	2.6676818E-4
A_33_P3216467	FAM83E	down	2.3288229	0.0018499593
A_32_P103695	FAM92A1	up	1.514674	0.0012534233
A_23_P151805	FBLN5	down	2.0656035	2.2530253E-4
A_23_P21495	FCGBP	down	2.152824	7.663394E-5
A_23_P375372	FGA	down	3.1060295	1.4764618E-4
A_23_P44274	FGA	down	3.4815936	3.4797666E-4
A_24_P282251	FGA	down	2.8793993	7.663394E-5
A_23_P136125	FGB	down	2.7776654	5.4389948E-5
A_24_P937325	FGD4	down	1.5327612	0.0021482506
A_33_P3364180	FGD5	down	1.7660016	0.0446639
A_33_P3333282	FGF11	down	1.9547204	0.0066636205
A_23_P429363	FGF17	up	2.2495968	0.030813668
A_24_P201381	FGFBP3	up	1.6160676	0.0062154555
A_24_P206624	FGFR2	down	1.6330996	0.024100408
A_23_P202334	FGFR2	down	1.5744632	0.0013526363
A_23_P212830	FGFR3	down	1.7196302	0.038979374
A_23_P500501	FGFR3	down	1.6300347	0.0010843531
A_23_P92754	FGFR4	down	1.7201289	0.0017520695
A_23_P148088	FGG	down	3.0515904	1.6936503E-5
A_23_P20484	FGL1	down	1.9548514	7.117084E-5
A_32_P61495	FHAD1	down	3.3997092	0.009454008
A_23_P69941	FLJ11235	down	1.9129255	0.0072839707
A_24_P497464	FLJ37644	down	2.4029849	0.020723762
A_33_P3887888	FLJ44511	down	1.6899064	0.0058024684
A_33_P3368044	FLJ44896	down	1.5276309	0.040142346
A_33_P3288219	FLJ45684	up	1.6204431	0.0440973
A_33_P3333342	FLJ46552	down	1.7412825	0.014069866
A_23_P233	FMO5	down	3.5213304	0.0062247985
A_33_P3376214	FMO5	down	3.2633102	2.1086063E-4
A_24_P334130	FN1	down	1.9213631	0.0088406
A_23_P66552	FNDC8	up	1.9881451	0.030141044
A_23_P53176	FOLR1	down	1.589243	0.030133134
A_23_P106194	FOS	down	1.8878168	0.0058188355
A_23_P429998	FOSB	down	1.924922	0.019278232
A_23_P142174	FOXA3	down	1.5850806	0.0022111728
A_24_P379165	FOXO4	down	1.688299	0.0030238905
A_33_P3367899	FRAT1	down	1.9344609	7.1520735E-5
A_33_P3261173	FRAT1	down	2.0782187	0.0010447238
A_23_P26037	FRMD5	up	1.7480237	0.0014801403
A_33_P3238815	FRMD5	up	1.5814081	0.00149083
A_23_P3368	FURIN	down	1.8916446	4.13079E-4
A_23_P107963	FUT1	up	1.5325869	0.004640143
A_23_P360316	FUT3	down	3.4266217	0.0017980057
A_33_P3228445	FXYD2	down	1.6739044	0.0018796779
A_23_P161769	FXYD2	down	1.8080648	2.9449232E-4
A_23_P150394	FXYD6	down	1.7235657	0.0026846672
A_23_P34093	G6PD	down	1.5163941	0.008971432
A_24_P4816	GABARAPL1	down	1.823972	0.00310245
A_33_P3812669	GABARAPL1	down	1.5566095	6.1163015E-4
A_33_P3406493	GABBR2	up	2.3311543	0.013205675
A_23_P374844	GAL	up	1.707355	0.0011659882
A_23_P120863	GAL3ST1	down	1.5222657	0.0012092819
A_24_P942370	GALNT4	down	1.8735164	0.00617124
A_33_P3320017	GALNTL6	down	3.385398	0.00617124
A_33_P3402350	GAPDHP32	up	2.8731344	0.024504226
A_24_P136522	GARNL3	up	2.7982802	0.03706288
A_23_P327777	GATS	down	2.113951	0.0014795288
A_23_P85693	GBP2	down	1.5417081	0.02099275
A_23_P51487	GBP3	down	1.5012378	0.00570569
A_33_P3423969	GBX2	up	1.5746055	5.8032246E-4
A_23_P383258	GDA	down	1.660321	0.019673726
A_24_P261567	GDPD5	down	1.5565205	0.039345432
A_33_P3639068	GFRA1	up	1.7428424	4.2214012E-4
A_33_P3419910	GGCT	up	1.7179713	0.017030194
A_23_P207387	GHDC	down	1.5319513	0.010888764
A_33_P3389008	GHITM	up	1.7443936	0.01848629
A_24_P404840	GJB1	down	3.7365968	3.1209644E-4
A_33_P3413840	GK	down	1.547286	0.012332213
A_33_P3418125	GLIPR1	up	1.7202559	0.0021343224
A_33_P3591972	GLYCTK	down	1.5974958	0.038646825
A_23_P72068	GMDS	down	1.5161965	0.014236917
A_23_P208866	GMFG	up	1.5216796	0.001503221
A_23_P26994	GNGT2	up	4.21464	0.029665027
A_33_P3356776	GOLGA7B	up	2.3766515	4.931572E-4
A_23_P135787	GOLGB1	down	1.6864283	0.0014795288
A_33_P3211263	GPATCH4	up	1.5472486	9.678286E-4
A_23_P97265	GPATCH4	up	1.7175585	0.005655292
A_33_P3211268	GPATCH4	up	1.710006	0.02882188
A_23_P134426	GPNMB	down	1.5106184	0.009818107
A_23_P415706	GPR133	down	1.816138	0.0018307446
A_23_P20035	GPR146	down	1.8746594	9.2868134E-4
A_23_P19134	GPR98	down	2.0720997	2.9449232E-4
A_33_P3293247	GPSM1	up	1.7174586	0.008575979
A_23_P3038	GPX2	down	1.9187728	1.2722742E-4
A_23_P163992	GRB7	down	1.5934262	5.266609E-4
A_33_P3271470	GREB1L	up	2.1057794	0.01408044
A_33_P3319870	GREM1	up	1.5450095	0.011398299
A_23_P52067	GRHL3	down	1.5793118	0.0050168284
A_23_P32805	GRID1	down	1.7931852	0.029652674
A_24_P135748	GRTP1	down	1.8408296	4.1155596E-4
A_33_P3375755	GS85	up	1.7397084	0.015088459
A_33_P3423365	GSN	down	1.6698419	7.014511E-4
A_23_P255884	GSN	down	1.5213463	0.0010834287
A_23_P214300	GSTA2	down	2.641768	0.0067028226
A_23_P93141	GSTA5	down	5.0413074	2.9631268E-4
A_23_P397208	GSTM2	down	1.6403186	8.4059825E-4
A_33_P3374378	GTDC1	down	1.8549634	0.008575979
A_33_P3239455	GTF2IRD2	down	1.8948956	0.047733348
A_23_P59616	GTF2IRD2	down	1.6940299	0.016657712
A_33_P3300800	GUCY2E	down	1.7177706	8.4059825E-4
A_33_P3214209	GUSBP1	up	1.5079843	0.016453937
A_24_P52697	H19	down	1.5376384	0.004037443
A_23_P1173	HABP2	down	2.5907452	5.668628E-4
A_23_P393034	HAS3	up	1.5480361	0.014599688
A_23_P203558	HBB	down	4.9983788	4.1155596E-4
A_33_P3242453	HCG22	down	2.5322433	0.011574783
A_33_P3345586	HCN2	down	1.6891291	0.019903982
A_33_P3357759	HEATR7B1	down	1.7304187	0.025653968
A_23_P6596	HES1	down	1.5264131	0.004759746
A_33_P3328883	HGC6.3	down	1.9056227	0.0027915938
A_23_P250164	HGD	down	2.3434174	6.934687E-5
A_23_P86064	HHIPL2	down	1.813952	0.0018937237
A_24_P144784	HILS1	down	2.4288452	3.9152437E-4
A_33_P3360216	HIST1H2AI	up	1.5931067	0.023116788
A_32_P175739	HK2	down	2.2757406	0.0028954798
A_23_P42306	HLA-DMA	down	1.9442475	1.2744033E-4
A_24_P50245	HLA-DMA	down	1.9427273	2.9683046E-4
A_32_P351968	HLA-DMB	down	1.5320152	1.45175E-4
A_24_P314515	HNF1A-AS1	down	1.770871	1.6809707E-4
A_24_P915806	HNMT	down	1.8344244	0.039681282
A_23_P56734	HNMT	down	1.9902781	0.022356555
A_24_P338187	HNRNPH3	up	1.5161142	0.015776716
A_23_P364613	HOGA1	down	1.5703472	0.0034262077
A_23_P107283	HOXB2	down	1.7100124	0.00123696
A_33_P3246133	HPCA	down	1.8389856	0.008054417
A_23_P74449	HPDL	up	1.6741778	5.1768223E-4
A_23_P161998	HPX	down	3.2375495	0.005834827
A_33_P3324206	HR	down	1.8308117	0.003339406
A_23_P416314	HRASLS5	up	1.6626838	0.046141785
A_23_P25194	HRK	up	2.448026	4.1155596E-4
A_33_P3344277	HS1BP3	up	1.764417	0.0027155492
A_24_P23625	HS3ST3B1	down	1.9239163	0.0020608671
A_23_P143512	HSF2BP	up	1.6580932	0.045921426
A_23_P114903	HSPA6	up	2.162169	0.009664147
A_33_P3357813	HTR1D	up	1.5136142	0.012995365
A_23_P160582	HYI	up	1.672563	0.004555428
A_23_P200976	HYI	up	1.5645776	3.3978518E-4
A_23_P153320	ICAM1	up	1.6972055	0.006501268
A_23_P23074	IFI44	up	2.3386493	0.025283886
A_23_P72737	IFITM1	down	2.0097585	0.0014051985
A_33_P3423941	IFITM1	down	1.9533975	0.009799408
A_33_P3358601	IFITM10	down	1.8329492	1.2102314E-4
A_24_P137897	IFRD1	up	1.5288563	0.002854165
A_33_P3234020	IGDCC3	up	2.111222	0.03921025
A_23_P215634	IGFBP3	down	1.6303277	0.0013495426
A_33_P3243887	IL11	up	1.7116696	0.00191266
A_23_P501713	IL1F10	up	1.794966	0.03428881
A_24_P200023	IL1R1	down	1.5135998	0.019375462
A_24_P63019	IL1R2	down	1.6935232	0.0034657489
A_24_P227927	IL21R	up	1.8212609	0.02839758
A_33_P3284933	IL27	up	2.2584941	0.027693741
A_33_P3346826	IL32	up	1.5156506	0.0024068921
A_33_P3405424	IL4I1	up	1.6430731	0.008971432
A_23_P71037	IL6	up	3.3005867	0.0024431923
A_23_P321034	INADL	down	1.5018452	7.1520735E-5
A_23_P218131	INF2	up	1.5912584	1.5265142E-4
A_23_P112220	INSL4	down	1.9191546	7.910324E-5
A_33_P3352970	IRAK2	up	1.7535231	0.0016379404
A_23_P125082	IRF2	down	1.5442188	0.022052791
A_23_P110837	IRX4	up	1.9658965	0.0064178817
A_23_P819	ISG15	up	1.9398422	7.9433416E-4
A_23_P81529	ISL1	down	2.4606247	0.024208015
A_23_P206806	ITGAL	down	2.4597943	0.004555428
A_23_P329573	ITGB2	down	1.6304684	0.0026776278
A_23_P202053	ITIH2	down	1.5508107	0.0013228769
A_24_P53778	ITLN2	up	1.5065777	0.017759273
A_23_P171074	ITM2A	down	2.5505564	7.663394E-5
A_24_P241815	JUNB	down	1.5390247	0.004711841
A_23_P501822	JUP	down	1.5684497	0.002398098
A_24_P410797	KALRN	down	2.3260329	0.015052923
A_23_P315772	KCND1	down	1.8547884	0.029272802
A_33_P3424062	KCNF1	up	1.642616	0.0017381979
A_33_P3362296	KCNG1	up	1.566474	4.1215584E-4
A_23_P312752	KCNJ13	up	1.663008	0.02666898
A_23_P501193	KCNJ16	down	2.1578884	5.8032246E-4
A_23_P91104	KCNK3	down	1.9279568	0.0050905743
A_23_P319423	KCNK5	down	1.6674088	7.887409E-5
A_24_P156490	KCNMA1	up	2.115892	1.2722742E-4
A_32_P181222	KCNMA1	up	1.9001744	0.0017520695
A_23_P119573	KCNN1	down	1.5301946	0.039345432
A_23_P429977	KCNQ1	down	1.961298	4.684711E-4
A_33_P3892608	KCNT2	down	2.45253	0.023522543
A_24_P942630	KDM6B	down	1.5051066	0.009947687
A_23_P20683	KIAA0020	up	1.522432	0.005249352
A_23_P393880	KIAA1244	down	1.5952529	0.0043781935
A_23_P99853	KIAA1370	down	1.6629143	2.9683046E-4
A_33_P3293511	KIAA1984	down	2.6203327	0.016404416
A_23_P386356	KIF12	down	2.314792	0.0027835928
A_23_P104741	KIRREL3	up	1.6251976	1.564008E-4
A_33_P3231357	KISS1R	up	1.5661715	0.019673726
A_24_P133253	KITLG	down	1.5069597	0.004303788
A_23_P415401	KLF9	down	1.8400372	5.202802E-4
A_24_P521994	KLHL24	down	1.7015982	0.001275089
A_23_P16252	KLK1	down	2.6739092	3.0791224E-4
A_23_P151046	KLRC1	down	2.809826	0.0021666668
A_23_P128281	KLRC3	down	3.2206619	0.03797118
A_23_P218058	KLRC4	down	2.1799877	0.021798369
A_33_P3214869	KPNA7	down	1.8822117	3.544875E-4
A_33_P3354106	KPNA7	down	2.099597	0.0061976993
A_23_P101054	KRT34	up	4.0144234	0.008096704
A_23_P2674	KRT4	down	4.4172244	1.9619898E-4
A_33_P3263664	KRTAP6-2	up	1.5109191	0.01618111
A_33_P3303810	LAD1	down	1.5036564	2.2530253E-4
A_33_P3262560	LAMA3	up	1.9678737	0.006972923
A_33_P3308744	LAMA4	up	2.1509554	0.045744862
A_33_P3223780	LAMB2	down	1.5364769	0.012995365
A_33_P3413815	LAMB2P1	down	1.707523	0.0073902747
A_23_P201636	LAMC2	up	1.7404372	5.202802E-4
A_23_P160968	LAMC2	up	1.5234578	0.019917898
A_23_P91697	LARGE	down	1.5554746	4.328863E-4
A_23_P366230	LATS1	up	1.6130433	0.04446756
A_23_P115519	LCE3D	up	2.2436984	0.014069866
A_33_P3263938	LCN15	down	1.5914023	6.1163015E-4
A_23_P169437	LCN2	down	2.390583	2.9442416E-4
A_23_P54918	LDHD	down	1.8400544	0.001155236
A_33_P3332406	LDLRAD1	down	4.3064203	0.015998349
A_24_P491397	LDLRAD1	down	3.9264352	0.0014944727
A_23_P120902	LGALS2	down	3.775993	1.6936503E-5
A_23_P254917	LGALS4	down	2.4945743	4.1155596E-4
A_24_P238250	LGALS7	down	1.7030525	7.891767E-4
A_32_P452655	LGALS9C	down	1.6117507	7.934134E-4
A_23_P23839	LGR6	down	1.5059439	0.0015611934
A_23_P88069	LHFP	up	1.7794482	0.0019759075
A_23_P327499	LHFPL1	up	1.9094267	0.042415332
A_23_P75299	LHPP	down	1.5588897	5.266609E-4
A_23_P151267	LIMA1	down	1.5057619	0.0012129478
A_24_P112941	LINGO1	up	1.5969052	0.0038225334
A_23_P157926	LINGO2	down	2.0420258	0.0038004254
A_33_P3256828	LOC100127910	up	2.8232982	0.024229674
A_33_P3380356	LOC100127991	down	1.546824	0.020906085
A_33_P3392460	LOC100128077	down	1.6985916	0.016453937
A_33_P3394978	LOC100128239	up	1.5130236	0.0134827355
A_33_P3294372	LOC100128881	up	1.5733612	0.01707251
A_33_P3415778	LOC100129721	up	2.8927412	0.020349575
A_24_P359067	LOC100130357	up	1.594341	0.022488832
A_33_P3285334	LOC100130417	down	1.6348153	0.0054594083
A_33_P3330114	LOC100130417	down	1.9659212	0.0020608671
A_33_P3348001	LOC100130458	down	2.3397298	0.0368362
A_33_P3259938	LOC100130547	down	1.5544813	0.0038333198
A_24_P298495	LOC100130744	down	3.1390789	0.03943165
A_33_P3355921	LOC100130894	down	1.8595116	0.002854165
A_33_P3398578	LOC100131208	down	1.6931149	0.029215993
A_33_P3632937	LOC100131262	up	1.5891083	3.2261992E-4
A_33_P3306654	LOC100131551	down	1.8790827	0.0039559575
A_33_P3298092	LOC100131756	up	2.549793	0.037827756
A_33_P3423700	LOC100131829	up	1.6093595	0.017601475
A_33_P3391387	LOC100268168	up	1.5260457	0.0016595813
A_33_P3276845	LOC100288018	down	2.3002598	0.016269362
A_33_P3290089	LOC100505585	down	1.8878562	9.026627E-4
A_24_P463929	LOC100507203	down	3.2742383	0.029195927
A_32_P19840	LOC100507507	up	1.5334775	0.034329142
A_32_P148476	LOC100508181	up	1.5383446	0.021504004
A_33_P3375002	LOC144481	up	1.6274222	3.64616E-4
A_32_P46594	LOC145837	down	2.5185022	1.404988E-4
A_33_P3404641	LOC150381	up	1.8005443	0.02535674
A_33_P3687198	LOC283454	up	2.7615047	0.0013228769
A_33_P3560878	LOC283587	down	2.1854346	7.791197E-5
A_33_P3336587	LOC283710	down	2.354683	1.9893254E-4
A_33_P3409493	LOC285095	up	2.0343115	0.049163334
A_33_P3419369	LOC285419	down	1.6325657	0.00209865
A_33_P3773374	LOC286063	down	1.7460233	0.014736166
A_33_P3887081	LOC338817	down	1.8945842	0.021432303
A_32_P232214	LOC388630	up	1.8591465	0.0024175048
A_33_P3379341	LOC391322	up	2.4246228	0.035781905
A_33_P3607359	LOC399815	up	1.5411344	0.0070203375
A_33_P3283974	LOC399829	up	4.237534	0.00117487
A_33_P3565133	LOC400238	up	1.9889642	0.02945009
A_33_P3225630	LOC400706	up	2.0359116	4.1155596E-4
A_33_P3833256	LOC440028	up	1.8548025	0.029965041
A_33_P3275973	LOC553137	down	1.8262055	0.0019405097
A_32_P157208	LOC572558	up	2.450547	0.015205966
A_32_P120791	LOC727916	down	1.5136625	9.026627E-4
A_33_P3357753	LOC728190	up	1.6053606	0.00310659
A_33_P3845673	LOC729860	up	3.661052	0.046738144
A_24_P213715	LOC90834	up	2.4849858	0.019834027
A_24_P406754	LOXL4	down	1.6781671	0.038646825
A_23_P204375	LPAR5	down	1.8420515	0.0060294895
A_23_P259707	LPPR1	down	2.9003317	0.0065497267
A_23_P50638	LRG1	down	2.0691926	0.0017028853
A_24_P346517	LRGUK	down	2.652094	0.025653968
A_24_P99216	LRP10	down	1.507335	0.044740435
A_23_P118042	LRRC36	down	1.6117188	0.0055696815
A_23_P301855	LSAMP	down	1.6044053	0.015333406
A_23_P99063	LUM	down	1.8383563	0.030813668
A_33_P3234697	LXN	down	1.9620801	3.1209644E-4
A_23_P397293	LY6K	up	3.1983309	7.663394E-5
A_32_P89352	MACROD2	down	1.6321137	0.047588255
A_23_P60130	MAL2	down	2.1018596	0.034761313
A_23_P162211	MANSC1	down	1.8915714	9.4629586E-4
A_33_P3242543	MAOA	down	2.0724952	3.3978518E-4
A_23_P85015	MAOB	down	2.783495	0.004372016
A_33_P3214665	MAP2	down	3.0973241	0.0017924703
A_23_P47728	MAP6	down	1.6621509	0.013070452
A_33_P3262670	MAP7D3	up	1.5626899	0.032021686
A_23_P333228	MARCH4	up	4.470781	0.010245092
A_23_P401675	MARVELD2	down	1.573787	0.0013228769
A_23_P426196	MAST3	down	1.5137116	5.8032246E-4
A_33_P3303649	MB	down	1.7614243	2.1086063E-4
A_23_P88106	MCF2L	down	2.2790005	2.1029073E-4
A_23_P88099	MCF2L	down	1.5874319	0.016027741
A_23_P120270	MCFD2	up	1.5161471	9.1996253E-4
A_24_P212481	MCTP1	up	1.7061648	0.004332513
A_23_P133293	MCTP1	up	1.83043	0.0020678467
A_23_P346405	MCU	down	1.5116405	2.9683046E-4
A_33_P3360382	MEG8	up	1.6153011	0.040030822
A_32_P129894	MEGF9	down	1.5182321	2.626498E-4
A_23_P415021	METTL7A	down	2.5096269	3.2842378E-4
A_23_P1029	MFAP2	down	1.5746665	0.0027317475
A_23_P42897	MGAM	down	1.7812572	0.0015531009
A_23_P369485	MGC45800	up	1.73274	0.025283886
A_23_P117387	MIA2	down	1.8118476	0.0020757308
A_24_P854492	MIAT	down	2.304686	0.00420823
A_32_P63562	MIG7	up	1.5146781	0.012115536
A_23_P164313	MINK1	down	1.7058634	0.0040334505
A_33_P3313622	MIR17HG	up	1.6375889	0.030133134
A_23_P145786	MLXIPL	down	1.7077932	0.0056395056
A_23_P1691	MMP1	up	2.399898	0.0034262077
A_23_P171296	MPP1	up	1.5135573	1.8383632E-4
A_23_P357351	MPV17L	up	1.5722699	0.0031049678
A_23_P357207	MRAP2	down	1.8307048	5.1415106E-4
A_24_P146683	MSMB	down	3.155596	0.0034342287
A_33_P3233645	MT1G	up	5.420587	0.030133134
A_23_P120316	MTHFD2	up	1.5016547	8.4059825E-4
A_23_P347632	MTSS1	down	1.790041	0.005086955
A_23_P137856	MUC1	down	2.1133704	5.202802E-4
A_23_P155236	MUC13	down	2.4490223	1.7792796E-4
A_24_P102650	MUC5B	down	2.5918412	6.9700996E-4
A_23_P17663	MX1	up	2.1085835	0.010166042
A_24_P234732	MXD4	down	1.7496735	0.001178148
A_33_P3257182	MYBPC2	up	2.5736315	0.009330275
A_33_P3238157	MYO18A	down	1.6101002	0.0015778689
A_23_P78122	MYO18A	down	1.7052641	0.001267138
A_23_P162288	MYO1A	down	3.0786898	0.0012427159
A_23_P389102	MYO1D	down	1.5745615	0.0035005042
A_23_P84596	MZB1	down	2.432361	0.004674233
A_33_P3273854	NAALADL2	up	1.5453922	0.031164838
A_23_P55990	NAPA	down	1.5379996	0.008652035
A_24_P91991	NAT8L	up	1.6367674	1.7792796E-4
A_23_P52727	NAV2	down	1.55741	0.0014051985
A_23_P215883	NCALD	down	1.705515	4.2781615E-4
A_32_P23125	NCRNA00261	down	1.6661423	0.00117487
A_33_P3402284	NCRNA00284	down	1.8489379	0.0012351978
A_32_P214178	NCRNA00319	down	1.5220851	0.0015838816
A_23_P362191	NCRNA00324	down	2.2423286	0.024239521
A_23_P406928	ND5	down	1.6005905	0.00671625
A_23_P20494	NDRG1	down	2.0456233	0.001905742
A_33_P3383233	NDRG2	down	1.67269	6.4629724E-4
A_33_P3334515	NDRG2	down	1.5680771	7.0292334E-4
A_23_P146783	NEB	down	4.2472234	5.523689E-4
A_23_P66011	NECAB2	down	1.7583297	0.0064749895
A_24_P782308	NEDD4L	down	1.5535021	0.0019066924
A_23_P155711	NEIL3	up	1.5670391	0.011112261
A_23_P328740	NEURL3	up	1.9393706	0.008971432
A_23_P13753	NFE2	down	1.7155609	0.0030238905
A_33_P3884230	NFIX	down	1.9139061	0.0033455046
A_33_P3305731	NINL	down	1.6214203	0.016845973
A_33_P3415052	NIPAL4	up	1.6084447	3.1209644E-4
A_23_P386254	NKX3-2	down	1.5396934	0.0024240883
A_33_P3391796	NOG	up	1.526111	0.01596885
A_23_P154457	NOL10	up	1.5443221	0.013915359
A_33_P3313055	NOTCH3	down	1.5680208	0.0027091547
A_23_P217280	NOX1	down	1.7844836	0.046881236
A_23_P316410	NOX1	down	2.2380774	2.0119778E-4
A_23_P253896	NPNT	down	1.7994157	0.0024431923
A_33_P3417113	NPSR1	up	3.0933843	0.0030121931
A_23_P256470	NPY	up	2.740454	0.042415332
A_23_P69699	NPY1R	down	1.7781231	0.0013335091
A_23_P58169	NPY2R	down	1.6821591	0.0020153716
A_23_P25396	NR1H4	down	2.0488913	0.0017924703
A_23_P338372	NR2E1	up	2.3869362	0.02277059
A_23_P315815	NRG1	up	1.6325381	0.0013069637
A_23_P13929	NRIP2	up	1.5238998	0.024707926
A_23_P90359	NRTN	down	1.9729983	0.0013228769
A_32_P394951	NTN5	down	1.5159483	0.0010091175
A_23_P423331	NTNG2	down	1.5160705	0.0015123332
A_23_P205900	NTRK3	down	1.800084	1.3048401E-4
A_33_P3260134	NTRK3	down	1.689563	0.0029475745
A_32_P141969	NTRK3	down	1.8507707	7.609773E-4
A_23_P129005	NYNRIN	down	2.2934837	0.039982285
A_24_P129588	O3FAR1	down	1.5348865	0.0038675664
A_23_P139786	OASL	up	2.2580261	0.014858892
A_23_P147665	OLFML1	up	3.1415703	0.029687194
A_23_P318890	OR1F1	up	1.9166652	0.014505838
A_33_P3268582	OR4F29	down	1.7662041	0.046738144
A_23_P323272	OSR1	up	2.6787395	0.023740603
A_23_P103756	OVGP1	down	1.9157375	1.8714025E-4
A_23_P143348	OVOL2	down	1.7360911	0.0143063245
A_23_P258088	PACSIN1	down	2.102604	2.9683046E-4
A_24_P187970	PADI2	up	1.5189266	0.017951569
A_23_P126869	PADI3	up	1.5235007	0.006624086
A_33_P3588134	PANX2	down	1.5005776	0.02056788
A_24_P312519	PBLD	down	1.5896987	0.0045728246
A_24_P234838	PCDH1	up	2.055603	0.018634807
A_33_P3358731	PCSK5	down	1.8941514	0.017830392
A_23_P151907	PCSK6	down	1.738512	0.0022059537
A_33_P3212092	PDCD4	down	1.5127481	8.5815164E-4
A_33_P3378514	PDE5A	down	1.7074163	0.0011263579
A_23_P29096	PDE9A	down	1.7838368	0.0069335746
A_24_P37441	PDK1	down	1.5675488	2.9449232E-4
A_23_P207517	PDK2	down	1.625142	0.0020153716
A_23_P35977	PDZD3	down	2.8718212	6.417649E-4
A_23_P65532	PELI2	down	1.603303	0.0065577896
A_24_P120907	PGM5	down	2.5805016	0.03367814
A_23_P114084	PHEX	down	1.9466338	0.0021334486
A_23_P503200	PHF10	up	1.7150065	0.008871437
A_33_P3346473	PHF21A	down	1.5052427	0.025808599
A_23_P24555	PHLDB1	down	1.5532814	0.028062286
A_24_P178065	PHLDB2	up	1.7973465	0.023854284
A_23_P109488	PIK3IP1	down	2.2469754	6.255372E-4
A_23_P330262	PIP5K1C	down	1.527485	0.021198878
A_32_P112493	PKDCC	down	2.0127435	6.4629724E-4
A_33_P3242733	PKDCC	down	1.996359	0.0023227218
A_23_P88767	PLA2G10	down	2.4156055	0.0017520695
A_23_P50508	PLA2G4C	up	2.3332345	0.008871437
A_23_P142830	PLA2R1	down	1.9753708	0.03367814
A_33_P3259153	PLAC2	up	1.668144	0.015799532
A_33_P3282162	PLAC4	down	1.5941194	0.047755986
A_24_P941643	PLCB1	down	1.5879312	0.011564697
A_32_P119033	PLCXD3	down	1.7845248	0.002803868
A_33_P3308332	PLEKHB1	down	1.5049173	0.009355448
A_33_P3315719	PLEKHH2	down	1.5055838	0.0011659882
A_23_P57961	PLXNB1	down	1.6644706	0.03733718
A_23_P10077	PNPLA2	down	1.5732769	0.0039063636
A_33_P3666884	PNPLA7	down	1.5510736	1.2382104E-4
A_23_P145074	PNRC1	down	1.5934207	6.206225E-4
A_24_P250815	POF1B	down	1.514052	0.004908445
A_33_P3371460	POLR2F	up	2.0863962	0.018858097
A_33_P3308167	POLR2J4	up	1.638938	0.0406431
A_23_P41942	POLR3G	up	1.5569533	0.0011334738
A_24_P570049	PPARA	down	1.7998762	0.014551545
A_23_P106906	PPL	down	1.6908172	0.0020386123
A_23_P129312	PPP1R14D	down	2.0791087	7.117084E-5
A_33_P3319331	PRDM2	up	2.4850917	0.047755986
A_23_P250564	PRKCE	up	1.6358283	0.018777845
A_23_P40096	PROC	down	1.6626374	5.1768223E-4
A_33_P3379922	PROC	down	1.684545	6.485422E-4
A_23_P165201	PRODH2	down	2.2091515	6.934687E-5
A_23_P431346	PRR15	down	1.506482	0.013261824
A_23_P118894	PRR15L	down	2.424515	6.3596776E-4
A_23_P83298	PRRX2	up	1.5713863	0.035476737
A_23_P310274	PRSS2	down	2.2077835	7.629316E-5
A_23_P400298	PRSS22	up	1.5279412	0.026926855
A_23_P135257	PRSS3	down	1.9766023	7.887409E-5
A_23_P142345	PRTN3	down	2.1023197	5.8585947E-4
A_23_P68121	PSD4	down	1.6033314	0.0025199507
A_23_P50697	PSG1	up	1.8595599	0.037217457
A_33_P3232173	PSPC1	up	1.6192977	0.028255826
A_33_P3298159	PTGDS	down	2.1548355	5.343901E-4
A_24_P403417	PTGES	up	1.7168572	0.001264454
A_33_P3351536	PTK2B	down	1.5614992	5.5918243E-4
A_23_P112774	PTP4A3	down	1.599208	0.0038794314
A_33_P3315906	PTP4A3	down	1.647876	5.5918243E-4
A_23_P162486	PTPN6	down	1.6085494	0.0024499828
A_33_P3295056	PTPRCAP	down	1.7548238	0.0273619
A_23_P47924	PTPRR	up	2.5351636	0.011416135
A_23_P149064	PTPRU	down	1.9662911	0.0057480065
A_23_P121064	PTX3	up	6.1432066	7.178537E-4
A_23_P34233	QPRT	down	1.8061455	8.871825E-4
A_23_P38427	RAB11FIP4	down	1.5756744	0.0017924703
A_33_P3232011	RAB17	down	2.2421587	0.0036153814
A_24_P22050	RAB20	down	2.0110855	0.0047279955
A_23_P414654	RAB37	down	2.6366422	1.3048401E-4
A_33_P3314594	RAB37	down	2.208476	7.178537E-4
A_23_P129801	RAB40B	down	1.6570982	0.0041729077
A_24_P475349	RAB6B	down	1.8305556	0.0031099562
A_24_P36890	RAP1GAP	down	1.6992295	0.02449078
A_23_P412214	RAP1GAP2	down	1.762528	0.03782654
A_24_P924862	RAPH1	down	1.532532	0.008036251
A_23_P18078	RARRES1	down	1.974898	1.2744033E-4
A_33_P3287959	RASA4	down	1.6753213	0.0024175048
A_33_P3229572	RASA4	down	1.920878	0.031982694
A_24_P171268	RASSF5	down	1.5531385	0.0018195303
A_23_P47116	RASSF7	down	1.57098	0.0110947825
A_23_P75283	RBP4	down	1.9620956	5.591511E-5
A_24_P218814	RDH5	down	1.6570851	8.4770273E-4
A_23_P55706	RELB	up	2.2219937	5.4389948E-5
A_32_P100109	REPS2	down	2.0798526	9.34185E-4
A_33_P3240532	RGL1	down	1.6429143	0.0024624388
A_23_P320578	RGS16	up	1.6175985	0.013400582
A_23_P114947	RGS2	up	1.832007	1.5265142E-4
A_23_P151975	RHCG	up	1.9786874	1.8849505E-4
A_33_P3348288	RHOBTB1	down	1.6333009	8.05715E-4
A_23_P349406	RIMKLA	down	1.5325161	3.544875E-4
A_33_P3266010	RIN1	up	1.7024199	6.255372E-4
A_23_P60210	RLN1	down	1.6995366	0.01242094
A_33_P3399064	RN5-8S1	down	2.6385098	0.0056638923
A_23_P205531	RNASE4	down	2.6065557	0.0015653524
A_24_P406060	RNF144B	down	2.5385828	0.009436315
A_23_P399255	RNF182	up	1.7762777	0.00123696
A_33_P3329878	RNF216	up	1.6467091	0.024072928
A_33_P3243558	RNF224	up	1.6540152	0.04019443
A_24_P23445	RNU12	up	1.7285383	0.032521732
A_33_P3386671	RORC	down	1.6839403	0.012024621
A_32_P3476	RPRML	up	1.6716768	0.010812316
A_24_P262127	RRAD	up	2.194711	6.906887E-4
A_23_P97623	RRAGC	up	1.5405924	0.01963108
A_23_P126499	RSG1	up	1.6037228	0.040142346
A_24_P106542	RSPO3	up	1.555687	0.007922039
A_33_P3209406	RTBDN	up	7.1637	0.034970906
A_23_P29153	RTDR1	down	1.6219993	0.0013782744
A_23_P89902	RTN2	down	1.6574124	0.0062738853
A_33_P3308764	RXRG	up	1.9623226	0.03026184
A_23_P78867	RYR1	down	1.6438583	6.902417E-4
A_23_P383227	S100A1	down	2.2223337	0.032021686
A_23_P58266	S100P	down	2.086514	9.174904E-5
A_23_P21943	SAGE1	up	1.9658992	0.024072928
A_33_P3818959	SAMD11	down	1.5627178	0.0012427159
A_24_P383523	SAMD4A	up	1.624813	0.0010834287
A_33_P3264926	SAMD4A	up	1.6808555	0.032025784
A_33_P3269636	SBSN	up	1.9956769	0.0026776278
A_23_P94103	SCARA5	down	1.5149839	1.2102314E-4
A_33_P3338360	SCARNA13	up	1.9402082	5.202802E-4
A_23_P157136	SCIN	down	3.32395	0.0010858373
A_33_P3332126	SCLY	up	1.7098888	5.8032246E-4
A_23_P128323	SCNN1A	down	1.874294	0.007323996
A_23_P105144	SCUBE2	down	2.2918417	0.006430224
A_23_P74887	SDC3	down	1.5013157	0.044054378
A_24_P108262	SDK2	down	1.6453598	0.043446686
A_24_P219114	SEL1L	down	1.5450191	0.035744786
A_23_P86021	SELENBP1	down	2.1128373	5.8585947E-4
A_23_P95165	SEMA4B	down	1.6770874	0.015333406
A_33_P3412016	SEMA4B	down	1.8852581	0.013368517
A_23_P127068	SEMA4G	down	1.7458847	1.3037617E-4
A_23_P121926	SEPP1	down	2.9820955	5.8585947E-4
A_33_P3358745	SEPP1	down	2.2914274	0.002811196
A_23_P218111	SERPINA1	down	1.9298503	0.018173346
A_23_P2920	SERPINA3	down	1.5194411	0.008850568
A_24_P321766	SERPINA5	down	5.13452	0.0073110075
A_23_P117363	SERPINA6	down	2.3569663	7.1520735E-5
A_23_P141802	SERPINB7	up	2.0959363	0.01848629
A_24_P147461	SERPINB8	up	1.5224849	0.009294855
A_23_P100660	SERPINF1	down	1.8102034	4.524944E-4
A_23_P166929	SERPINI1	down	1.8298717	0.0041057733
A_23_P4551	SETBP1	down	1.5387295	0.0050905743
A_32_P32413	SETBP1	down	1.8459381	9.1996253E-4
A_33_P3315355	SETD6	up	1.7140094	0.016899781
A_33_P3387458	SFMBT2	up	1.5379649	0.026117595
A_33_P3387455	SFMBT2	up	2.3861446	0.047571592
A_24_P223874	SFTPA1	up	2.3231971	0.012539205
A_23_P66637	SGCA	down	1.9308228	2.9683046E-4
A_33_P3293918	SH2D3C	down	1.676739	0.020877842
A_24_P686965	SH2D5	up	1.6086469	0.0040501254
A_24_P209171	SH3BGRL2	down	1.5826476	0.008970539
A_32_P205624	SHC2	down	1.8065128	4.1215584E-4
A_23_P217755	SHROOM2	down	1.7556243	0.029272802
A_33_P3417339	SHROOM3	down	1.6604086	0.006242802
A_33_P3355659	SKOR1	up	1.6464511	0.049150236
A_24_P353638	SLAMF7	up	1.9519218	0.0013066841
A_23_P355377	SLC12A5	down	2.4282346	0.033958767
A_23_P158725	SLC16A3	down	1.6310337	7.344561E-4
A_23_P152791	SLC16A6	up	1.8134191	6.3596776E-4
A_33_P3379926	SLC17A4	down	4.7105293	0.009436315
A_23_P325562	SLC1A7	down	1.7722332	0.0010385391
A_23_P139260	SLC22A18	down	1.5362552	0.0014792045
A_33_P3316587	SLC22A18AS	down	1.7387408	5.1768223E-4
A_33_P3409159	SLC22A23	down	1.5653381	0.0013253181
A_32_P309404	SLC22A3	down	1.5849882	0.004244346
A_23_P21990	SLC23A1	down	2.5343606	2.9449232E-4
A_24_P254278	SLC23A2	down	1.5743248	0.0024175048
A_23_P503010	SLC24A4	up	2.869968	0.018111873
A_23_P201248	SLC26A9	down	1.9603881	5.645405E-4
A_23_P168551	SLC29A4	down	2.1387477	6.0279795E-4
A_33_P3224190	SLC29A4	down	2.0717432	0.00570569
A_33_P3331125	SLC2A12	up	3.1339905	0.021798369
A_33_P3369799	SLC35D3	up	2.7080274	0.013561891
A_23_P56494	SLC38A11	down	1.7427144	0.021368982
A_33_P3385006	SLC39A5	down	1.9209805	0.009951187
A_23_P102391	SLC40A1	down	1.9562207	7.4316014E-4
A_32_P223059	SLC45A1	down	2.0401947	0.017721022
A_23_P328022	SLC5A10	down	1.5131638	0.0062897075
A_33_P3210418	SLC5A10	down	1.552745	0.0061763013
A_23_P323943	SLC5A12	up	1.8220474	0.010675922
A_23_P76386	SLC6A12	down	2.342861	9.558684E-4
A_33_P3392320	SLC6A15	up	1.9877003	0.004254438
A_23_P130735	SLC6A16	down	1.5297786	0.0022779268
A_23_P99642	SLC7A7	down	1.8669854	7.629316E-5
A_33_P3319542	SLC8A2	down	1.7051984	0.021432303
A_24_P364838	SLC9A3R2	down	1.8428478	0.0012557092
A_23_P150768	SLCO2B1	down	2.252073	0.0015513386
A_24_P190472	SLPI	down	2.550485	7.1520735E-5
A_24_P150466	SMOC1	down	1.560777	6.206225E-4
A_23_P203488	SMPD1	down	1.7485162	0.004791025
A_23_P160881	SMPDL3B	down	1.7955627	0.0015838816
A_33_P3241741	SNORA23	up	2.1454399	2.4239006E-4
A_33_P3709317	SNORA28	up	2.9670336	0.0022779268
A_33_P3334448	SNORA62	up	1.7723436	0.0032116529
A_33_P3327519	SNORA74A	up	3.577739	4.4028618E-4
A_33_P3789327	SNORD12B	up	3.7387152	0.019070677
A_23_P128215	SOCS2	up	1.6662899	0.0010993822
A_23_P121795	SORBS2	down	2.3085914	0.011618422
A_23_P132027	SPAG4	down	1.5811173	0.0010834287
A_32_P219660	SPANXA1	up	1.9040365	0.008808425
A_33_P3233608	SPANXB2	up	1.9623461	6.934687E-5
A_24_P305784	SPANXB2	up	2.0107431	2.626498E-4
A_23_P111194	SPDEF	down	1.95522	0.0011019175
A_32_P163458	SPDYE3	down	1.7998929	0.03396098
A_23_P49060	SPINT1	down	2.4899423	0.0046896175
A_33_P3271156	SPOCK3	down	3.1526697	0.004597034
A_23_P121533	SPON2	down	2.0657032	4.1155596E-4
A_23_P65506	SPTB	down	1.7138299	0.009894722
A_24_P49260	SPTLC3	down	2.5780594	0.0014051985
A_33_P3415395	SPTLC3	down	1.9117934	0.015205966
A_32_P201530	SRCIN1	down	1.8018351	0.0017381979
A_33_P3236798	SRMS	up	2.9612005	0.038979374
A_33_P3358898	SSC5D	down	1.7598726	0.009436315
A_23_P150147	SSH3	down	1.5633048	0.0029973704
A_23_P77545	SSTR5	up	2.568262	0.008272113
A_23_P250800	ST3GAL6	down	1.6768605	4.692053E-4
A_23_P54968	ST6GALNAC1	down	4.0926294	2.9683046E-4
A_23_P49499	ST6GALNAC2	down	2.6551347	5.1768223E-4
A_23_P385322	STAMBPL1	up	1.5604312	6.485422E-4
A_23_P36345	STARD10	down	1.6108767	0.0032116529
A_23_P416395	STC2	up	1.7966022	0.002869571
A_23_P390704	STK38	down	1.5041928	0.021798369
A_24_P331560	STS	down	1.6509099	0.009884344
A_23_P107981	SULT2B1	down	1.6169822	1.4764618E-4
A_23_P146479	SURF2	up	1.5819485	5.29641E-4
A_24_P259607	SUSD4	down	3.091437	0.02535674
A_23_P201066	SUSD4	down	2.476651	4.1155596E-4
A_23_P307860	SVOPL	down	2.4592848	0.04097409
A_33_P3333054	SYBU	down	1.7651038	0.0014795288
A_33_P3397658	SYNPO	up	1.5426933	0.0022485447
A_33_P3392802	TAF1B	up	1.5274003	0.019172132
A_23_P87013	TAGLN	up	1.5883974	0.00186638
A_33_P3388376	TBC1D3B	down	1.6091421	0.042831957
A_33_P3275687	TBC1D3B	down	1.7442793	0.03434505
A_33_P3378665	TC2N	down	2.192372	5.4389948E-5
A_32_P98072	TCHH	up	2.4771006	0.022187494
A_23_P64372	TCN1	down	2.0532486	0.0017520695
A_23_P40611	TCN2	down	1.5937729	0.02243773
A_24_P151582	TEF	down	1.6043026	0.014955395
A_23_P212508	TF	down	5.0834613	7.887409E-5
A_33_P3334305	TFF3	down	2.6862912	0.011824534
A_23_P393099	TFF3	down	2.875776	0.0013663558
A_23_P393620	TFPI2	up	1.8126372	5.868662E-4
A_24_P923251	TGM2	up	1.7023566	0.0026776278
A_24_P262407	THRA	down	1.7322356	0.0035503665
A_33_P3305620	TIPARP	up	4.3025093	0.009691945
A_24_P201153	TJP2	down	1.5677516	0.031245738
A_23_P108157	TJP3	down	2.5461566	0.009544407
A_33_P3345210	TLCD2	down	1.5369483	0.016899781
A_23_P153676	TLE2	down	1.7447759	5.202802E-4
A_33_P3302676	TLE4	up	1.5205251	0.049248442
A_24_P196851	TLN1	down	1.5105158	0.016763793
A_23_P10873	TLR1	down	1.5876802	0.004372016
A_23_P85903	TLR5	down	2.233369	0.0017924703
A_23_P372946	TM4SF19	up	1.7483746	0.0042719333
A_23_P114008	TM4SF20	down	3.6670718	2.0119778E-4
A_33_P3256810	TM4SF4	down	1.7503672	2.1125184E-4
A_23_P27107	TM4SF5	down	3.4667933	7.1520735E-5
A_32_P919718	TMEM105	down	1.5687573	4.1155596E-4
A_33_P3370305	TMEM106A	up	2.4952075	0.048383176
A_23_P369899	TMEM158	up	2.2059495	0.002876355
A_32_P110390	TMEM171	up	1.610529	0.002625924
A_33_P3289296	TMEM37	down	1.8677486	0.0013650897
A_33_P3344831	TMEM45A	down	1.9060408	0.0018228543
A_23_P1682	TMEM45B	down	5.7527394	0.025838535
A_23_P126605	TMOD4	up	1.5537071	0.026077567
A_23_P49338	TNFRSF12A	up	1.6208445	2.2530253E-4
A_24_P411121	TNFRSF18	up	2.3743484	0.04617012
A_23_P121253	TNFSF10	down	2.5145004	1.8714025E-4
A_33_P3226810	TNFSF10	down	2.7522357	2.988031E-4
A_23_P152620	TNFSF13	down	1.562249	0.045741353
A_24_P237036	TNFSF14	down	1.7473994	0.002349285
A_23_P94754	TNFSF15	down	1.6459599	0.020943213
A_33_P3209491	TNS1	down	1.6058178	0.0063443156
A_23_P54681	TOX3	down	1.5197377	0.0046080006
A_23_P150281	TP53I11	down	1.9868191	0.0014492829
A_23_P168882	TP53INP1	down	1.7038152	0.0066480218
A_33_P3421163	TP53INP1	down	1.780535	0.017065676
A_24_P357465	TP53INP2	down	1.8892715	0.0021023117
A_24_P273756	TP63	down	2.071386	0.034105256
A_33_P3398065	TPD52L1	down	1.5150149	5.202802E-4
A_23_P26386	TPPP3	down	2.1204362	7.952993E-4
A_23_P132536	TRAK1	down	1.5243053	0.0015531009
A_24_P68079	TRANK1	down	2.1206172	0.010335
A_33_P3325978	TRIB2	up	1.6143713	0.0020336623
A_23_P210690	TRIB3	up	1.5945057	1.9619898E-4
A_33_P3354451	TRIM31	down	2.2018688	2.4444892E-4
A_23_P402778	TRIM40	up	2.307161	0.044989273
A_23_P49862	TRPV3	down	2.6767843	0.04877585
A_33_P3433388	TSL	up	3.5620573	0.022674654
A_23_P76136	TSPAN11	down	1.7411202	0.012115536
A_23_P168610	TSPAN13	down	1.5232269	0.0019673463
A_23_P36531	TSPAN8	down	4.4165053	0.012369907
A_24_P361408	TTLL6	down	1.6486086	0.04367099
A_24_P10444	TTLL6	down	2.5781343	7.393744E-4
A_23_P130333	TTR	down	1.7212635	0.0057649766
A_24_P280328	TTTY3	down	1.8098373	0.034387987
A_33_P3409477	UBASH3B	up	1.672711	0.012829162
A_24_P222872	UGT1A6	down	1.550298	0.0012427159
A_23_P58407	UGT2B15	down	1.658956	0.021368982
A_33_P3422802	ULBP1	up	1.6157048	0.0020608671
A_23_P253395	UNC13B	down	1.5114408	0.0064178817
A_23_P428298	UNC5CL	down	1.554257	0.0052826637
A_33_P3262758	UNC93B1	down	1.5509201	0.026067402
A_23_P119634	UPK1A	down	2.2403495	0.0058926265
A_23_P147805	UPP1	up	1.6159426	3.992201E-4
A_23_P351275	UPP1	up	1.7215596	0.004237219
A_23_P116430	USH1C	down	3.7694561	1.0248999E-4
A_23_P77593	VAC14	down	1.5841587	0.03943165
A_23_P28434	VAMP8	down	1.5383946	4.4680721E-4
A_23_P162589	VDR	up	1.783727	3.791384E-4
A_33_P3276703	VGF	up	2.2814047	7.1520735E-5
A_23_P16866	VIL1	down	4.874993	2.137806E-4
A_23_P364837	VPS13D	down	1.7060769	0.046557505
A_33_P3514487	VSTM1	up	2.2839208	0.0011252644
A_23_P79803	VSTM2L	down	1.585071	0.002012473
A_23_P518	VTCN1	down	2.4901595	5.266609E-4
A_23_P78099	VTN	down	2.0841978	0.0014602877
A_33_P3322519	VWA5B2	down	1.6733057	3.544875E-4
A_23_P157361	WDR60	down	1.5329742	0.0026776278
A_33_P3398356	WDR72	down	1.5559789	0.02620491
A_24_P942600	WNK2	down	1.5022359	0.017392956
A_33_P3397525	WNT4	down	2.5057864	2.0119778E-4
A_23_P119916	WNT6	down	1.937742	1.9619898E-4
A_23_P120845	XBP1	down	1.9043194	1.2744033E-4
A_33_P3270863	XDH	up	1.8974599	0.0010062659
A_33_P3222635	XGPY2	up	2.0500865	0.03396098
A_23_P49865	YBX2	down	1.6139151	6.4629724E-4
A_33_P3257165	YPEL1	down	1.506542	0.002854165
A_24_P787947	YPEL2	down	1.7164545	6.4890034E-4
A_23_P137504	ZBTB37	up	1.5369233	0.012447374
A_33_P3502914	ZDHHC8P1	down	1.7202188	3.1209644E-4
A_23_P142560	ZEB2	up	2.1153502	0.026847413
A_23_P39237	ZFP36	down	1.5233722	0.003494873
A_23_P118203	ZG16B	down	1.5353247	0.001659578
A_33_P3237403	ZNF100	up	2.0050852	0.013766416
A_33_P3222753	ZNF137P	up	3.968626	0.0032485446
A_24_P100016	ZNF486	up	1.5094308	0.043446686
A_23_P153855	ZNF492	up	2.5493178	0.012539205
A_23_P169978	ZNF608	down	1.642187	0.029965041
A_33_P3289416	ZNF785	up	2.2932985	0.012197375
A_23_P320290	ZNF827	down	1.6552392	0.025808599
A_33_P3287610	Unknown	down	1.966584	0.036274932
A_24_P608268	Unknown	down	2.0277386	0.029458052
A_33_P3368034	Unknown	down	2.5176446	0.04454956
A_33_P3275500	Unknown	up	1.5922391	0.04268498
A_33_P3409282	Unknown	up	2.5488455	0.03274881
A_33_P3232214	Unknown	down	1.840365	0.032025784
A_33_P3386019	Unknown	down	2.4825306	3.64616E-4
A_33_P3393135	Unknown	up	1.6227417	0.029599011
A_33_P3370855	Unknown	up	1.5813104	0.0020336623
A_33_P3240078	Unknown	down	2.1148293	7.6183744E-5
A_33_P3324505	Unknown	up	1.7655647	0.00856738
A_32_P183598	Unknown	down	2.3823833	0.00191266
A_23_P376449	Unknown	up	1.6023945	0.016987538
A_33_P3329765	Unknown	up	3.3288765	0.01433978
A_33_P3336557	Unknown	down	1.6169206	0.04656174
A_32_P153979	Unknown	down	2.101353	0.007938396
A_23_P131036	Unknown	down	2.1238797	0.023852192
A_33_P3389558	Unknown	up	1.6454661	0.032116104
A_33_P3413325	Unknown	up	2.2478075	0.021798369
A_33_P3320112	Unknown	up	2.07636	0.039642695
A_24_P84752	Unknown	up	2.2967072	0.042654075
A_33_P3292138	Unknown	up	2.215042	0.04117216
A_33_P3212269	Unknown	up	2.1776495	0.014470298
A_33_P3287058	Unknown	up	7.6493773	0.007297155
A_33_P3635136	Unknown	up	2.011213	8.6920446E-4
A_33_P3403708	Unknown	down	1.5697787	0.0042002476
A_33_P3309849	Unknown	up	1.5514618	0.011172652
A_33_P3406090	Unknown	down	1.5862297	0.0032984114
A_33_P3357421	Unknown	up	3.148534	0.02781673
A_33_P3589543	Unknown	down	1.7745372	8.4059825E-4
A_33_P3270417	Unknown	up	2.7640538	0.045350578
A_33_P3341289	Unknown	up	8.330834	0.047231615
A_33_P3284621	Unknown	down	1.660058	0.024990432
A_33_P3313125	Unknown	down	2.7393289	0.015007582
A_33_P3366614	Unknown	up	2.8194737	0.039940614
A_33_P3324781	Unknown	up	1.6637064	0.008850568
A_33_P3286162	Unknown	down	2.3064334	0.0012501287
A_33_P3282318	Unknown	up	1.6486981	0.044528462
A_33_P3396419	Unknown	up	1.7410293	0.01408044
A_33_P3209244	Unknown	up	10.072539	0.03454248
A_33_P3326667	Unknown	up	5.502563	0.008575979
A_33_P3361217	Unknown	up	1.975823	0.038021646
A_33_P3369894	Unknown	up	2.1459565	0.012197375
A_33_P3415992	Unknown	up	3.41291	0.0054434463
A_33_P3352048	Unknown	up	2.7020938	0.044989273
A_33_P3297545	Unknown	up	2.8887758	0.006903894
A_33_P3305710	Unknown	up	1.6923326	0.038224608
A_33_P3350549	Unknown	up	1.5909652	0.024327813
A_24_P221960	Unknown	down	1.5476533	0.014532658
A_24_P247074	Unknown	down	1.5059475	0.0028088815
A_33_P3292241	Unknown	up	1.5157338	0.033911113
A_33_P3224495	Unknown	up	2.4042635	0.015461487
A_33_P3368203	Unknown	down	1.9136295	0.044347145
A_33_P3278774	Unknown	up	2.098425	0.0068922588
A_24_P786713	Unknown	down	1.69276	0.02277059
A_33_P3245126	Unknown	down	1.7421755	0.010396437
A_24_P58894	Unknown	up	1.9726205	0.0076558343
A_24_P84608	Unknown	up	1.7453691	0.0341863
A_33_P3407592	Unknown	up	1.5538286	0.042425662
A_33_P3299665	Unknown	up	1.7817407	0.02569878

## Sheet: 6.0µgcm²_72h
	Table S1. Gene expression data set obtained by A549 cells exposure to fumed silica NPs Aerosil 200 (6,0 µg/cm²/72h)
ProbeName	GeneSymbol	regulation	FC Absolute	p-value
A_23_P108492	MARS2	up	1.5852991	0.0040604095
A_33_P3685216	A1BG	down	1.6720936	0.00234718
A_23_P104224	A1CF	down	3.165803	1.037957E-4
A_33_P3294002	A4GALT	down	1.8767676	0.027214218
A_23_P8754	AASS	down	2.7730014	0.008910041
A_23_P10559	AATK	down	1.50676	0.002343392
A_33_P3268487	ABAT	down	3.8795629	1.7605722E-4
A_33_P3367984	ABCA12	down	2.0847719	1.868566E-4
A_23_P43504	ABCA2	down	1.8283715	0.006556037
A_33_P3374623	ABCA7	down	1.6919199	0.0018815299
A_33_P3336760	ABCB4	down	3.9001284	0.004734949
A_23_P111662	ABCB5	down	1.8497095	0.0141499825
A_23_P207507	ABCC3	down	1.8694959	3.6247552E-4
A_23_P100539	ABCC6	down	4.001944	8.757215E-5
A_33_P3385266	ABCC6	down	2.2748625	1.242712E-4
A_33_P3298043	ABCC6	down	1.9675572	9.4893156E-4
A_23_P15272	ABCC6	down	2.4677858	1.4318858E-4
A_33_P3316278	ABCC6P1	down	2.2606812	0.0155684445
A_23_P24774	ABCC8	down	1.8670624	0.0012401334
A_32_P108474	ABCE1	up	1.5125175	6.399471E-4
A_23_P166297	ABCG1	down	1.8381985	1.5706914E-4
A_33_P3361067	ABCG2	down	1.5487367	6.2954146E-4
A_23_P17242	ABHD1	down	1.5689723	1.20485E-4
A_33_P3333480	ABHD11-AS1	down	1.7803936	0.017875208
A_33_P3302165	ABHD8	down	1.9034863	7.781629E-4
A_23_P255672	ABLIM2	down	3.8290071	5.862034E-4
A_23_P256205	ABLIM3	up	1.7676073	1.5650102E-4
A_24_P123408	ABLIM3	up	2.8692908	0.0069580525
A_33_P3358295	ABTB1	down	1.7463096	1.4233601E-4
A_33_P3297444	ABTB1	down	1.7202115	3.7999518E-4
A_23_P65022	ACADS	down	1.6776142	0.0020031286
A_23_P107166	ACBD4	down	1.5918053	0.003922379
A_23_P97795	ACBD5	down	1.6052077	0.01376737
A_32_P159612	ACCN1	up	1.8839675	8.494458E-5
A_33_P3413759	ACER2	up	3.7080526	0.0038162458
A_23_P376727	ACMSD	down	2.9070053	0.015384346
A_33_P3352517	ACOT6	down	2.0260363	0.030153066
A_33_P3395008	ACOXL	down	1.5748415	0.008618562
A_23_P4190	ACSF2	down	2.298593	1.6894523E-4
A_33_P3217983	ACSL5	down	3.4079783	4.8219634E-5
A_23_P317756	ACSM3	down	2.1831625	5.7484165E-5
A_23_P339119	ACSS3	down	2.6249838	0.026392763
A_23_P150053	ACTA2	down	1.8528512	6.16588E-5
A_33_P3288659	ACTL8	up	2.6342027	1.8033817E-4
A_32_P176018	ACTL8	up	2.3453467	0.010883942
A_24_P945113	ACVRL1	down	3.7141478	0.0010512354
A_23_P47102	ACY3	down	3.006836	9.19372E-5
A_33_P3310929	ADAM12	down	1.7605971	9.1834826E-4
A_33_P3223056	ADAMTS10	down	2.566766	3.543436E-4
A_23_P393645	ADAMTS13	down	1.9150014	3.3934411E-4
A_23_P41629	ADAMTS16	up	2.058684	0.035945248
A_23_P115011	ADAMTSL4	down	1.5326058	0.031012539
A_33_P3399061	ADARB1	up	2.5106394	8.864016E-4
A_33_P3372924	ADCK3	up	2.2323453	0.0031502151
A_24_P577694	ADCY1	down	1.5802494	1.5110929E-4
A_23_P381261	ADCY4	up	1.6498579	0.0063087293
A_23_P136623	ADCY5	down	3.1560798	0.009475487
A_24_P935103	ADCY9	down	1.8133421	1.2431236E-4
A_23_P421436	ADD2	up	1.5984517	0.0029201282
A_24_P90097	ADD3	down	2.2914245	1.13932954E-4
A_24_P291658	ADH1A	down	1.5292475	0.033982754
A_23_P81158	ADH1C	down	5.040719	2.1676518E-4
A_23_P30098	ADH4	down	6.9373903	1.9121713E-4
A_23_P41498	ADH6	down	21.748426	5.6830973E-5
A_32_P52911	ADI1	up	1.575018	1.1357956E-4
A_33_P3243023	ADRA1D	down	2.3183415	3.2767868E-5
A_23_P138706	ADRA2A	down	2.9230492	0.028052133
A_33_P3310189	ADRB1	up	1.5899343	2.845619E-4
A_23_P145024	ADRB2	up	3.376073	5.128002E-4
A_23_P76823	ADSSL1	down	3.69538	3.2465283E-5
A_23_P165061	AES	down	1.6154153	2.3206385E-4
A_32_P167239	AFAP1L1	up	1.5423619	5.683524E-4
A_24_P33156	AFMID	up	1.5490566	0.0033207648
A_24_P867342	AFMID	up	1.8762382	0.0028400114
A_33_P3238997	AGFG1	down	1.5189153	0.009642136
A_24_P363583	AGFG2	down	2.1068816	0.0034728812
A_23_P136116	AGMO	down	2.388493	1.7565262E-4
A_32_P141768	AGPAT4	down	1.5519457	4.1883354E-4
A_23_P31407	AGR2	down	4.124137	7.136658E-5
A_23_P42811	AGR3	down	3.129416	0.010437039
A_23_P115261	AGT	down	4.065845	1.33941085E-5
A_23_P166616	AGTR1	down	7.561668	0.0023981428
A_24_P72518	AHCYL2	down	1.5141351	0.00845836
A_24_P943393	AHNAK	up	1.7924266	3.5814213E-4
A_33_P3368555	AHSA2	up	2.1560884	0.027863186
A_23_P155514	AHSG	down	4.0744057	1.5120988E-4
A_23_P36641	AICDA	down	3.3981657	0.01799667
A_33_P3260034	AIF1L	up	1.9621265	0.03545529
A_23_P93431	AIG1	down	1.8347912	5.9554437E-5
A_33_P3416574	AIG1	down	1.7152047	5.179657E-5
A_33_P3416563	AIG1	down	1.7749087	1.4445955E-4
A_33_P3392580	AK2	up	1.5512931	5.179657E-5
A_24_P247106	AK3	down	1.7048036	0.019583216
A_32_P95067	AK4	down	1.7963531	2.3580977E-4
A_32_P108655	AK4	down	1.5817266	0.007985182
A_23_P105963	AK7	down	2.539457	3.4615718E-5
A_23_P83200	AK8	down	1.8121095	9.167272E-4
A_23_P359043	AKAP2	up	2.30941	2.807223E-4
A_23_P348749	AKD1	down	1.524415	0.007376199
A_24_P129341	AKR1B10	down	1.6306297	8.922278E-5
A_23_P93641	AKR1B10	down	1.5535647	9.058801E-4
A_33_P3380992	AKR1B15	down	1.6049224	1.7662406E-4
A_33_P3365117	AKR1C1	down	3.0701828	2.1426809E-4
A_24_P152968	AKR1C1	down	3.223207	3.327829E-4
A_23_P257971	AKR1C1	down	2.004241	1.917877E-4
A_23_P138541	AKR1C3	down	1.7514398	3.4381548E-4
A_33_P3272291	AKR1C4	down	2.1744647	0.0010664472
A_23_P149926	AKR1C4	down	2.0412917	0.0060433135
A_23_P257834	ALB	down	9.583606	1.17631935E-4
A_24_P73577	ALDH1A2	down	2.3552234	0.035774004
A_23_P205959	ALDH1A3	up	2.0589316	1.2369872E-4
A_23_P36753	ALDH2	down	2.2266245	4.5625617E-5
A_33_P3236563	ALDH3B1	down	1.8800474	0.0010538913
A_33_P3367447	ALDH3B1	down	2.0952187	8.094318E-4
A_24_P218688	ALDH3B1	down	1.9755483	2.3580977E-4
A_23_P128967	ALDH6A1	down	2.1580012	1.7161354E-4
A_33_P3330498	ALDH7A1	down	1.8201979	8.7996305E-4
A_23_P78108	ALDOC	down	5.818782	1.614905E-4
A_23_P104464	ALOX5	down	6.8852167	4.0195835E-5
A_23_P133133	ALPK1	down	1.7303863	9.630463E-4
A_33_P3210099	ALPK3	down	1.8307861	0.010188192
A_33_P3323218	ALS2CR8	down	1.7422745	0.038491994
A_33_P3273068	ALX4	down	1.5606971	0.0010884863
A_23_P256504	AMBP	down	2.4986386	9.192531E-5
A_33_P3491294	AMDHD2	up	1.629898	0.0019251363
A_24_P115990	AMHR2	up	3.6077712	0.0094820075
A_23_P166686	AMOTL2	up	1.9690119	8.671582E-5
A_24_P304154	AMPD3	up	1.7418469	0.0012958099
A_33_P3363655	ANAPC1	up	1.595952	0.011082555
A_33_P3236177	ANG	down	6.2661724	3.4615718E-5
A_23_P216023	ANGPT1	down	1.6932327	4.8746416E-4
A_33_P3295358	ANGPTL4	down	2.3625796	9.099257E-4
A_23_P202269	ANK3	down	5.384629	6.935683E-5
A_24_P162173	ANK3	down	2.6966805	0.0036976594
A_33_P3218783	ANK3	down	3.0576546	0.010929563
A_24_P151834	ANKFY1	up	1.6538574	0.004429568
A_24_P303145	ANKH	down	1.9532259	0.001454058
A_24_P337397	ANKRA2	down	1.5698081	0.0018188917
A_23_P161218	ANKRD1	up	3.8617518	0.0013311921
A_33_P3267502	ANKRD16	up	1.5376263	1.895908E-4
A_33_P3278362	ANKRD2	up	4.093198	3.2767868E-5
A_32_P204376	ANKRD20A2	up	2.629789	0.016894117
A_33_P3324333	ANKRD20A5P	up	1.6084707	8.311829E-4
A_33_P3277753	ANKRD23	up	1.5634114	4.187512E-4
A_24_P85511	ANKRD26	up	1.5481164	3.5143233E-4
A_24_P212811	ANKRD34A	down	1.5605685	0.002041604
A_33_P3261648	ANKRD36B	up	1.5940335	0.0023471327
A_33_P3415744	ANKRD36B	up	1.7389998	0.0011538571
A_33_P3224135	ANKRD42	up	1.5400699	2.3924953E-5
A_23_P304110	ANKRD43	down	1.7519662	0.0021920113
A_32_P123255	ANKRD58	down	1.7523322	6.935683E-5
A_23_P250231	ANKRD7	up	1.5331174	0.041741345
A_23_P385766	ANKS4B	down	10.754307	1.4318858E-4
A_23_P119907	ANKZF1	down	1.5317274	0.005830583
A_24_P87036	ANO1	up	2.0214822	0.0069454894
A_32_P133670	ANP32A	up	1.7775556	0.0077804313
A_23_P92520	ANP32C	up	2.0614598	0.019948348
A_24_P131522	ANTXR1	up	1.5086936	3.39493E-4
A_23_P84576	ANTXR1	up	2.1288142	1.5812325E-4
A_23_P58328	ANXA10	up	1.8699597	0.0020882294
A_33_P3356255	ANXA11	up	1.5199494	0.0011837935
A_23_P60009	ANXA13	down	5.347416	1.8849662E-5
A_23_P121716	ANXA3	up	1.6006618	2.845619E-4
A_23_P16976	ANXA4	down	2.5410633	8.330667E-5
A_23_P103617	ANXA9	down	2.9243371	2.8073513E-5
A_23_P217384	AP1S2	up	1.7620212	6.4332667E-4
A_33_P3289000	AP1S3	up	1.5338954	0.0058508688
A_24_P401645	AP4S1	up	1.5181099	0.0043552173
A_33_P3295655	APBA1	down	2.0028355	0.0023496263
A_33_P3295650	APBA1	up	1.56163	0.044459045
A_33_P3344504	APBA2	up	1.6505111	4.72041E-4
A_23_P205997	APH1B	down	1.5286037	2.4010045E-4
A_23_P113393	APLN	up	3.269417	0.0011200552
A_23_P27983	APLP1	down	1.6912377	0.0033569834
A_23_P132316	APOBEC3D	down	1.5926782	0.047936626
A_32_P347617	APOBEC3H	down	2.3975315	0.015443299
A_23_P54770	APOBR	down	2.980145	0.010275803
A_23_P136777	APOD	down	4.8603277	0.009933705
A_23_P38244	APOH	down	5.7303085	2.7705195E-5
A_24_P7594	APOL6	down	1.6936157	0.011739553
A_33_P3246108	APOLD1	up	1.8060112	0.009586645
A_24_P89426	APOM	down	1.6428232	5.0797575E-4
A_23_P42265	APOM	down	1.5190917	0.0051476434
A_23_P207280	APPBP2	down	1.5370276	0.0013914955
A_23_P372834	AQP1	down	1.7083594	5.9731776E-4
A_23_P417974	AQP11	down	1.502585	8.2446734E-4
A_33_P3209591	AQP3	down	3.3203497	1.3580821E-4
A_23_P112482	AQP3	down	2.8416533	7.1630566E-5
A_23_P502060	AQP6	down	4.523862	9.030381E-4
A_24_P281009	AQP7P1	down	4.0669255	0.006080868
A_33_P3245290	AQP7P1	down	3.9801788	1.730955E-4
A_23_P167389	ARAP3	down	1.6075083	2.845619E-4
A_23_P365738	ARC	up	1.919135	0.008490614
A_23_P259071	AREG	up	2.3210847	9.088882E-5
A_33_P3419190	AREG	up	2.4530163	1.9618268E-4
A_33_P3281358	ARF3	up	1.5934641	0.0062533673
A_23_P68970	ARFGAP3	down	1.6912814	1.521698E-4
A_33_P3242748	ARFRP1	up	1.5795468	2.7638182E-4
A_23_P128728	ARG2	down	1.9660406	3.283554E-4
A_32_P162250	ARHGAP18	down	2.5386758	6.964767E-5
A_23_P75310	ARHGAP22	up	1.9969497	6.545133E-5
A_33_P3331188	ARHGAP23	up	2.092272	0.0034921258
A_33_P3358914	ARHGAP23	up	1.7344532	0.010856585
A_23_P142974	ARHGAP25	down	1.9120739	2.997443E-4
A_33_P3334102	ARHGAP27	up	1.8787936	0.002079446
A_24_P333571	ARHGAP29	up	1.9360496	0.026293097
A_33_P3237927	ARHGAP4	down	2.7580357	7.4234704E-5
A_33_P3799936	ARHGEF10L	down	1.6445938	1.6139433E-4
A_33_P3215575	ARHGEF10L	down	1.5098555	0.0022037586
A_23_P49674	ARHGEF15	up	1.7222162	0.013424656
A_24_P701776	ARHGEF35	down	1.6998873	0.034028508
A_32_P222695	ARHGEF37	down	2.09603	7.977629E-5
A_23_P253221	ARHGEF4	up	1.6732674	1.5589272E-4
A_23_P93988	ARHGEF5	down	1.6143454	6.8734307E-4
A_23_P143016	ARID5A	up	1.5091497	0.0013314208
A_32_P18440	ARID5B	down	3.7871008	3.2465283E-5
A_33_P3375553	ARL13A	up	2.919359	0.0058780913
A_24_P303199	ARL15	down	1.5857924	0.0039043312
A_24_P286935	ARL3	down	1.6695644	1.9636966E-4
A_33_P3392525	ARL4D	down	1.6591235	0.0021777481
A_23_P53345	ARNTL2	up	2.011341	8.408366E-5
A_24_P386622	ARRB1	down	2.824457	1.5120988E-4
A_23_P339818	ARRDC4	down	2.3299062	0.033399187
A_33_P3330099	ARSD	down	2.6640694	1.5706914E-4
A_23_P357760	ARSD	down	1.5108857	0.007860116
A_23_P256084	ARSE	down	2.002815	1.3509791E-4
A_23_P19030	ARSI	up	1.9162893	0.002047423
A_33_P3296582	ARSJ	up	1.7844918	8.6845167E-4
A_33_P3273664	ARSK	down	1.5948274	0.014214109
A_23_P427122	ART5	down	1.8926767	0.004251961
A_23_P306223	ARX	down	1.8241794	0.0022311364
A_23_P12643	AS3MT	down	1.563161	0.019432573
A_23_P146325	ASAP1-IT1	up	2.570411	4.187512E-4
A_23_P165360	ASB1	up	1.5512583	0.0014012328
A_33_P3290124	ASB10	up	2.0569525	8.7783125E-4
A_23_P205370	ASB2	up	8.865262	0.0031973643
A_32_P171061	ASCL2	down	2.956049	0.0053301854
A_23_P118722	ASGR1	down	5.0370636	1.5120988E-4
A_33_P3404525	ASGR1	up	2.8584237	0.033953752
A_23_P130113	ASGR2	down	2.6280065	0.019594409
A_23_P26223	ASL	down	1.6561122	5.540177E-4
A_33_P3290588	ASPSCR1	up	1.9307625	0.030486941
A_33_P3234580	ASS1	down	1.8373901	5.094011E-4
A_23_P31921	ASS1	down	2.0066311	1.867266E-4
A_33_P3349469	ATAD3A	up	1.6523454	1.447691E-4
A_33_P3385477	ATAD3B	up	1.6163973	4.4916276E-4
A_33_P3331588	ATAD3B	up	1.6102113	3.6216064E-4
A_33_P3313258	ATAD3B	up	1.7585918	0.034331147
A_33_P3242965	ATAD3C	up	1.5339302	0.015924484
A_23_P119337	ATF5	up	1.7715037	6.166306E-5
A_33_P3357591	ATHL1	down	1.9664766	0.009739432
A_23_P142878	ATOH8	down	2.126222	0.0014605809
A_33_P3393806	ATP13A2	up	1.5040017	6.8904704E-4
A_23_P62932	ATP1B1	down	2.0438294	1.5786308E-4
A_33_P3342830	ATP2A1	down	2.0652173	0.025930507
A_24_P202319	ATP2A3	down	2.2999535	0.0012584485
A_23_P207632	ATP2A3	down	3.1002953	1.5595519E-4
A_33_P3267186	ATP2B1	down	1.5994592	0.015758263
A_23_P11841	ATP2B4	down	1.5433306	0.033110436
A_24_P405205	ATP2B4	down	1.7387317	3.4423848E-4
A_23_P11353	ATP6AP2	down	1.5244709	0.0013255504
A_23_P500410	ATP6V1G2	down	1.5937026	0.010573241
A_23_P217737	ATP7A	down	2.1094377	2.7705195E-5
A_33_P3210885	ATP7A	down	1.5527451	0.04191032
A_33_P3330952	ATP8A1	down	2.604064	6.139923E-4
A_33_P3415191	ATP8B1	down	1.8206618	2.4010045E-4
A_23_P79108	ATP8B3	down	1.5613874	5.122643E-4
A_23_P163216	ATP8B4	down	4.367096	0.002041604
A_33_P3409099	ATXN1	down	1.8572245	0.0019474106
A_24_P294842	ATXN1	down	1.8543491	1.521698E-4
A_23_P147439	ATXN2L	up	2.4322996	4.2412334E-4
A_23_P356109	ATXN7L1	up	1.6830615	7.0209854E-4
A_33_P3331095	ATXN7L1	up	1.8077652	9.464671E-4
A_23_P20852	AUH	down	1.510325	1.2367248E-4
A_23_P208389	AXL	up	2.0819902	6.545133E-5
A_33_P3279353	AZU1	down	2.1967816	7.389019E-4
A_23_P422071	B3GALT4	down	3.0568955	8.618396E-5
A_23_P78980	B3GNT3	down	2.1081076	1.4233601E-4
A_33_P3249224	BAAT	down	2.6151242	6.226303E-5
A_24_P159648	BAIAP2	up	1.6107795	0.002973488
A_23_P315836	BAIAP2	up	1.6081715	2.432805E-4
A_23_P61810	BAIAP2	up	2.5139182	1.01765414E-4
A_23_P163492	BAIAP3	down	1.8107089	0.009517292
A_23_P52207	BAMBI	down	1.9262365	2.0389864E-4
A_23_P10232	BANK1	down	1.5612385	7.348394E-4
A_33_P3341144	BAX	up	1.7845695	1.2292352E-4
A_23_P382775	BBC3	down	1.6208159	0.0014548912
A_33_P3291097	BCAM	down	2.292871	0.0010086676
A_32_P150735	BCAP29	up	1.5724827	0.0066002235
A_33_P3395738	BCAR1	up	1.6057581	0.008047511
A_23_P97394	BCAR3	up	1.8527397	1.5807377E-4
A_33_P3330911	BCAS1	down	10.667211	5.2417043E-5
A_23_P17420	BCAS1	down	13.815918	1.521698E-4
A_23_P141680	BCAS3	down	1.5498141	0.009135665
A_24_P100761	BCAS3	down	1.5009513	0.025661126
A_24_P935986	BCAT1	up	1.5436579	3.423267E-4
A_24_P52921	BCAT1	up	1.9207121	0.0019581178
A_23_P212050	BCHE	down	1.5737259	0.0027029822
A_33_P3302305	BCKDHA	down	1.9661024	8.2980597E-4
A_23_P93464	BCKDHB	down	1.5560985	8.811429E-4
A_24_P914513	BCKDHB	down	1.800962	1.3293712E-4
A_33_P3352873	BCKDHB	down	1.5448728	0.0014131102
A_23_P205738	BCL11B	down	2.0081606	0.0014031082
A_23_P152002	BCL2A1	up	6.185023	4.0195835E-5
A_23_P163209	BCL2L10	down	1.8907602	0.0061024274
A_24_P122921	BCL2L11	down	1.899631	1.8142402E-4
A_33_P3373775	BCL2L15	down	1.6300547	0.0039101946
A_23_P4662	BCL3	down	1.5317711	0.0043307114
A_23_P57856	BCL6	down	2.870204	3.9825816E-5
A_23_P124300	BCMO1	down	1.5104475	0.012219853
A_33_P3888485	BCO2	down	2.2598255	0.0016162607
A_23_P154086	BCS1L	up	1.5149528	1.6894523E-4
A_33_P3252359	BDH1	down	1.5520048	1.8427498E-4
A_24_P80500	BDH2	down	2.4059422	4.2728535E-4
A_23_P128744	BDKRB1	down	3.3074658	3.9330953E-5
A_23_P304897	BDKRB2	down	3.6645775	1.4488329E-4
A_33_P3323842	BDNF-AS1	down	3.823828	0.012128101
A_23_P359854	BEND3	up	1.5168746	1.8943279E-4
A_23_P904	BEND5	down	2.0487442	0.049214475
A_23_P104996	BEST1	down	1.9064279	0.018920667
A_23_P323801	BEST3	up	2.6971457	0.006884615
A_33_P3244808	BEST4	down	1.7648072	0.04670356
A_33_P3330384	BET1L	up	1.7581899	0.03933937
A_23_P139500	BHLHE41	up	2.476667	0.02643177
A_23_P98350	BIRC3	up	1.7209737	5.992361E-4
A_24_P50368	BLID	up	2.952422	0.019036727
A_23_P71148	BLVRA	down	1.5174327	1.2888169E-4
A_23_P379649	BMF	down	4.097452	0.011838022
A_33_P3237150	BMP2	down	2.90676	2.4198592E-4
A_33_P3328928	BMP2K	up	1.5519774	0.0114804795
A_23_P54144	BMP4	down	1.8367449	7.195594E-4
A_23_P19624	BMP6	down	3.1371212	4.781658E-5
A_33_P3219651	BMPER	up	1.5479686	0.014218847
A_33_P3308497	BMS1P4	up	2.184401	0.046621677
A_23_P22134	BNC1	up	1.7162751	0.046564963
A_33_P3396951	BNIP3L	down	2.116471	7.47485E-5
A_23_P134925	BNIP3L	down	2.2452853	2.3206385E-4
A_33_P3368301	BOLA3	up	1.7660841	0.004430377
A_23_P43800	BOP1	up	1.7159421	0.0019497665
A_33_P3385453	BRCC3	up	2.462608	8.8938E-4
A_23_P252855	BRIX1	up	1.635902	9.988251E-4
A_32_P489130	BRWD3	down	1.5349243	0.0021265827
A_33_P3220911	BST2	down	2.6822803	0.010998432
A_23_P383915	BTBD16	down	2.3563583	9.192531E-5
A_33_P3303066	BTBD2	down	1.5387992	0.0055834246
A_23_P88184	BTBD7	up	1.7377452	0.009467997
A_23_P87560	BTG1	down	2.0206006	1.3891403E-5
A_24_P329065	BTN3A1	down	1.5329959	0.0062511023
A_33_P3322949	C10orf108	down	3.0661259	0.017278494
A_23_P113034	C10orf11	down	1.6054738	1.2800556E-4
A_32_P86739	C10orf114	up	2.0426385	1.8722653E-4
A_32_P152767	C10orf140	up	1.7087777	0.001232234
A_23_P24244	C10orf18	up	1.5077659	0.0012659192
A_33_P3666817	C10orf55	up	3.7520225	0.01679513
A_23_P202773	C11orf20	up	1.6787404	6.5524376E-4
A_33_P3377005	C11orf35	down	1.9594061	2.6547065E-4
A_23_P64121	C11orf41	up	1.691752	0.003533967
A_33_P3306898	C11orf41	up	1.8096247	0.04037451
A_33_P3396886	C11orf52	down	4.183007	0.0030473748
A_24_P201404	C11orf54	down	1.9631593	1.4318858E-4
A_23_P202750	C11orf54	down	1.5498328	3.3461626E-4
A_23_P52885	C11orf61	up	1.7678341	0.042242736
A_23_P98571	C11orf66	down	2.4753032	6.241364E-4
A_24_P49383	C11orf67	down	1.5256245	0.0013878894
A_24_P210082	C11orf71	down	1.5196419	0.0014607598
A_23_P429491	C11orf82	up	1.5257477	7.291988E-5
A_33_P3235721	C11orf87	up	1.6205065	0.02795612
A_23_P75790	C11orf9	down	2.272281	3.2134014E-4
A_33_P3302260	C11orf9	down	2.0547242	0.011654404
A_33_P3409746	C11orf91	down	1.5501636	0.018336192
A_23_P116173	C11orf93	down	4.3383408	1.2132456E-4
A_32_P74409	C11orf96	up	7.6340904	2.1671693E-4
A_33_P3238052	C12orf24	up	1.6791359	1.5110929E-4
A_23_P128375	C12orf34	up	1.6206661	1.604977E-4
A_32_P720220	C12orf36	down	3.5353303	0.021209067
A_23_P322086	C12orf39	down	2.2895114	0.0022482707
A_23_P2414	C12orf39	down	1.6810514	2.3595835E-4
A_24_P248185	C12orf53	down	1.5480334	0.008143704
A_23_P344194	C12orf68	down	1.8011987	6.885293E-4
A_24_P10137	C13orf15	down	2.0834532	3.373188E-4
A_23_P362046	C13orf27	up	1.5178636	2.9401408E-4
A_23_P368909	C13orf29	up	2.61346	0.04220981
A_23_P205336	C14orf129	down	1.5339546	4.156537E-4
A_23_P151529	C14orf132	down	2.2778866	3.2767868E-5
A_33_P3307875	C14orf147	down	2.7537065	3.8752616E-5
A_23_P311150	C14orf147	down	2.0631318	8.494458E-5
A_24_P58177	C14orf159	up	1.5020086	0.0023471327
A_33_P3408450	C14orf176	down	1.687336	8.971814E-4
A_33_P3296772	C14orf82	up	2.6255124	0.0022328687
A_23_P48581	C14orf93	down	1.6129519	1.6417778E-4
A_23_P26024	C15orf48	up	2.8755283	3.595373E-5
A_23_P54447	C15orf5	up	1.8200513	0.03504217
A_32_P183970	C15orf62	down	1.7423952	0.007956893
A_23_P129476	C16orf7	down	1.6228316	6.600658E-4
A_23_P414281	C16orf71	down	1.6724951	0.04786674
A_23_P392126	C17orf108	down	2.8247542	2.7705195E-5
A_33_P3247057	C17orf109	down	1.6736051	0.011475346
A_33_P3370600	C17orf110	down	1.574207	4.207268E-4
A_33_P3274935	C17orf28	down	2.0528417	0.0023496263
A_33_P3229002	C17orf50	down	1.5083199	0.0017185869
A_24_P323084	C17orf55	down	1.8107773	2.6399057E-4
A_33_P3243214	C17orf59	down	1.5065104	0.013750841
A_23_P164100	C17orf64	down	1.8629587	0.03016111
A_24_P712562	C17orf67	down	2.1879723	7.818163E-4
A_33_P3227944	C17orf69	down	1.6300378	8.411808E-5
A_33_P3318053	C17orf69	down	1.7871552	3.770855E-4
A_33_P3410935	C17orf89	up	1.7488173	0.0077335457
A_24_P130363	C18orf1	down	4.9832053	8.330667E-5
A_23_P377965	C18orf18	down	1.8397633	0.001923443
A_33_P3250553	C18orf2	down	1.5292997	0.014247338
A_32_P162374	C18orf54	up	1.6123947	0.0130437035
A_23_P424597	C19orf25	up	1.6996341	2.4167052E-4
A_24_P373885	C19orf25	up	1.580231	1.8625188E-4
A_33_P3319886	C19orf45	down	2.1675205	0.0030264796
A_24_P57170	C19orf55	up	1.6612397	0.0011230696
A_33_P3527931	C19orf69	down	6.665146	2.5540497E-4
A_24_P247286	C19orf71	down	1.5360991	0.040012415
A_23_P397120	C19orf77	down	2.030296	0.009250401
A_23_P45970	C1orf109	up	1.5833815	0.0063905003
A_24_P131173	C1orf115	down	2.1383743	2.863106E-4
A_23_P897	C1orf116	down	2.1089842	1.1183806E-4
A_24_P110780	C1orf118	up	1.9262898	0.015410694
A_33_P3211198	C1orf130	down	3.212184	4.9878898E-5
A_33_P3395562	C1orf141	down	2.2623084	0.033507638
A_24_P15898	C1orf145	down	2.4520257	0.0010285047
A_33_P3345743	C1orf152	up	1.7429662	0.0035246671
A_33_P3367102	C1orf152	up	1.5203172	0.035950318
A_23_P135742	C1orf170	down	2.9134355	3.4423848E-4
A_33_P3363720	C1orf213	down	2.046741	1.3293712E-4
A_23_P362228	C1orf213	down	1.9736513	1.5473357E-4
A_33_P3259865	C1orf220	up	1.719435	0.006232962
A_32_P453321	C1orf228	down	2.564644	0.0012895772
A_32_P64475	C1orf55	up	1.5712986	0.0011675386
A_33_P3417751	C1orf61	down	2.4936435	0.047033377
A_23_P3956	C1QTNF1	down	1.7953793	0.0034318585
A_24_P211565	C1QTNF6	down	2.2794428	2.913235E-4
A_33_P3291034	C1QTNF8	down	2.3128479	0.036155324
A_23_P125423	C1R	down	1.8157237	3.5481662E-5
A_33_P3393821	C1R	down	1.6759675	9.241605E-5
A_33_P3257728	C1RL	down	1.594679	0.001990561
A_23_P363968	C1RL	down	2.0089638	2.4044047E-4
A_33_P3230478	C1S	down	1.8270859	0.010232301
A_23_P2492	C1S	down	1.5718199	0.001072749
A_24_P118938	C20orf112	down	2.004132	0.0028277566
A_33_P3366048	C20orf112	down	1.5296217	0.014350332
A_23_P154784	C20orf114	down	6.0749974	2.2919542E-4
A_23_P421811	C20orf132	down	1.8846601	0.006813863
A_33_P3345389	C20orf194	down	1.5420893	1.867266E-4
A_33_P3405459	C20orf195	down	1.9725388	0.009806486
A_23_P401709	C20orf196	down	1.8099916	6.825327E-4
A_33_P3275510	C20orf196	down	1.9024847	2.0939541E-4
A_23_P28878	C20orf27	up	1.5294377	0.004750596
A_23_P120504	C20orf46	down	1.6189681	0.0011367787
A_23_P57110	C20orf54	down	2.6393964	0.001685992
A_24_P229536	C21orf34	down	1.697557	0.018079227
A_23_P57277	C21orf7	down	2.0357504	0.007419615
A_33_P3250887	C22orf41	down	2.0405335	7.2992523E-4
A_24_P659836	C22orf41	down	1.9079043	3.9411595E-4
A_24_P927325	C2CD3	up	1.8477187	4.930242E-4
A_24_P788878	C2CD4B	down	2.93899	0.007701153
A_33_P3216853	C2orf15	down	1.6835178	3.2220242E-4
A_24_P358591	C2orf70	down	1.9737426	5.5212696E-4
A_33_P3237207	C2orf72	down	1.8803989	0.014367888
A_33_P3227676	C2orf72	down	4.1781416	3.595373E-5
A_24_P58488	C2orf73	down	1.9055332	0.00615407
A_23_P131449	C2orf81	down	1.6906521	0.0011454351
A_33_P3242174	C2orf82	down	2.113386	1.8692289E-4
A_33_P3347869	C3	down	2.8091395	4.333095E-4
A_23_P101407	C3	down	2.4536078	6.353811E-5
A_23_P97541	C4BPA	down	4.2840714	1.9826723E-4
A_23_P319598	C4BPB	up	4.784604	0.02156569
A_23_P29975	C4orf19	down	1.8484644	0.034392066
A_23_P433152	C4orf33	down	1.9620107	4.7879881E-4
A_23_P112634	C4orf34	down	2.830768	3.0079416E-5
A_23_P71855	C5	down	2.2860842	3.2056362E-4
A_23_P153562	C5AR1	down	1.6964616	0.010915372
A_24_P149124	C5orf13	down	2.0501163	5.7484165E-5
A_33_P3391290	C5orf13	down	2.0264304	3.0991386E-4
A_23_P501831	C5orf4	down	2.3221936	0.003865699
A_23_P404606	C5orf41	down	1.7348421	1.6139433E-4
A_33_P3344564	C5orf42	down	2.1128304	0.043552928
A_24_P110558	C5orf53	down	1.8313735	7.617465E-4
A_33_P3350493	C6orf126	down	1.8283035	7.8068173E-4
A_33_P3403400	C6orf127	down	2.130389	0.016162202
A_32_P218355	C6orf132	down	2.4745445	1.9618268E-4
A_23_P156408	C6orf155	up	1.8289888	0.0017708823
A_33_P3422374	C6orf163	up	1.8344578	0.012719329
A_23_P348183	C6orf223	down	3.5130613	0.0064490996
A_32_P168349	C6orf25	up	1.7754556	0.028699128
A_32_P146113	C6orf81	down	2.2871003	0.001535861
A_33_P3412087	C6orf97	down	3.637989	0.0017575293
A_23_P213857	C7	up	1.544178	0.006302213
A_24_P506977	C7orf40	up	1.8828393	1.202688E-4
A_24_P380679	C7orf53	up	1.5589298	0.008046248
A_23_P326142	C7orf54	up	1.6989882	0.003048668
A_24_P303647	C7orf60	down	1.6512606	9.5218763E-4
A_33_P3401402	C7orf65	up	2.6970115	0.0094542885
A_23_P20022	C7orf68	down	2.0478833	1.7161354E-4
A_23_P168368	C7orf69	down	2.6876032	0.027036823
A_33_P3272165	C8orf38	up	1.5603356	0.0012219057
A_23_P134729	C8orf39	up	1.7244867	0.046739023
A_33_P3324655	C8orf41	up	1.837738	0.0037314864
A_23_P353614	C8orf46	up	3.5660222	0.0011902888
A_33_P3482249	C8orf66	up	1.5764198	0.006266043
A_23_P369641	C8orf73	up	1.6682879	3.0366375E-4
A_32_P117313	C8orf83	down	1.9671253	2.0554445E-4
A_23_P170649	C8orf84	down	1.6899779	0.04574373
A_24_P298587	C8ORFK29	up	1.534758	0.031469252
A_23_P312646	C9orf142	up	1.5078431	0.010657045
A_33_P3236676	C9orf152	down	10.485606	6.967971E-5
A_23_P158053	C9orf16	down	1.6111938	0.0020882294
A_32_P180315	C9orf174	down	1.5612634	0.005399101
A_23_P217009	C9orf24	down	2.3137658	0.006884615
A_33_P3260146	C9orf3	down	1.6973006	0.0033776548
A_33_P3380056	C9orf30	up	2.261773	3.9330953E-5
A_33_P3416937	C9orf6	down	1.5422412	0.032992035
A_33_P3254073	C9orf68	down	1.5391731	0.02421756
A_33_P3254082	C9orf68	down	1.7474389	0.020916002
A_23_P157766	C9orf68	down	2.3881383	0.006787053
A_33_P3218625	C9orf7	down	1.9131626	1.230408E-4
A_23_P32135	C9orf9	down	1.6815014	8.325901E-4
A_23_P32036	C9orf95	down	1.6789979	2.7705195E-5
A_33_P3632866	C9orf96	down	1.6533886	0.016422933
A_23_P78782	CA11	down	2.1982698	2.0389864E-4
A_24_P330518	CA12	down	2.374952	7.47485E-5
A_23_P381714	CA13	down	2.2304378	2.0787744E-4
A_23_P8913	CA2	down	1.7631612	4.0317513E-4
A_23_P83838	CA8	up	2.2262213	6.511594E-5
A_23_P157793	CA9	down	14.954755	6.617701E-5
A_23_P422851	CABLES1	up	1.6043762	4.207268E-4
A_23_P411761	CABP1	down	2.1708994	0.020525075
A_33_P3348061	CABP7	up	2.1323943	0.0056298934
A_33_P3280106	CACNA1B	up	2.5371823	0.048799515
A_23_P365767	CACNA1D	down	2.697748	4.1297238E-4
A_33_P3218960	CACNA1H	down	1.675501	9.167589E-4
A_24_P945096	CACNA1I	down	2.3508523	0.036335375
A_23_P346900	CACNA2D2	down	2.3064113	6.5385824E-4
A_24_P91165	CACNB1	up	1.9388186	0.015783153
A_23_P501933	CACNG6	down	1.9804577	5.8153753E-5
A_23_P420218	CACNG8	up	1.5212625	0.010259536
A_33_P3421913	CADM1	down	1.6349922	4.0029336E-4
A_33_P3745146	CADM1	down	1.5076106	0.0016004089
A_33_P3353210	CADM2	down	3.2137828	0.0032657888
A_33_P3326777	CAGE1	down	3.7456722	0.0015159323
A_23_P98995	CALCOCO1	down	1.9363526	3.3519365E-4
A_23_P134484	CALCR	down	1.9322729	0.019066334
A_33_P3241204	CALHM3	down	1.6624895	0.0111459885
A_23_P144458	CAMK2D	down	1.6386391	1.2322118E-4
A_23_P11800	CAMK2N1	down	1.7803366	3.7899506E-4
A_33_P3389634	CAPG	down	1.642252	0.001338042
A_33_P3305758	CAPG	down	1.6012012	2.6992479E-4
A_33_P3393170	CAPN5	down	2.6252904	8.330667E-5
A_24_P313993	CAPS	down	2.423929	2.7035814E-4
A_23_P380379	CAPS2	down	1.5964689	0.038167503
A_32_P209208	CAPS2	down	1.6107855	2.8964048E-4
A_33_P3340847	CARD6	down	1.6090313	0.04654541
A_23_P41854	CARD6	down	1.7016973	4.1715528E-5
A_23_P500433	CARD9	up	2.0207505	1.3223072E-4
A_33_P3260307	CARHSP1	down	1.7271727	8.904301E-4
A_23_P95231	CASC1	down	1.7422442	0.032353755
A_32_P61480	CASC2	up	3.373126	0.033633355
A_33_P3213362	CASC2	down	2.1249967	5.201199E-4
A_23_P202978	CASP1	down	3.292589	4.7879881E-4
A_23_P35912	CASP4	down	1.7095788	3.658961E-4
A_23_P47304	CASP5	down	1.7305334	4.834855E-4
A_23_P173	CASQ1	up	2.7675805	0.004565258
A_23_P213518	CAST	down	1.6131809	0.0014586078
A_33_P3338300	CASZ1	down	1.7713671	3.9627549E-4
A_23_P77043	CATSPERB	down	2.874349	0.031365633
A_23_P134454	CAV1	up	1.9385352	7.47485E-5
A_24_P12626	CAV1	up	2.0588353	5.8391306E-4
A_24_P251599	CAV3	up	2.250194	0.0027844186
A_33_P3284394	CBR1	up	2.3461316	0.010840789
A_24_P664995	CBX5	down	1.5307496	0.0050084163
A_23_P55544	CCBE1	up	5.0982766	1.1543646E-4
A_33_P3261054	CCDC114	down	1.8304458	0.0013866764
A_33_P3399593	CCDC134	up	1.5103059	0.010356947
A_23_P129367	CCDC135	down	3.5215068	0.010055168
A_33_P3287825	CCDC136	down	1.5468079	2.863106E-4
A_23_P416178	CCDC136	down	1.9372439	0.010257545
A_23_P311144	CCDC138	up	1.5561045	0.002276875
A_33_P3326387	CCDC149	down	1.7021414	0.016471805
A_24_P450285	CCDC153	down	1.8053706	3.5143233E-4
A_33_P3328726	CCDC33	down	1.922028	0.016232792
A_32_P215113	CCDC58	up	1.5631138	2.6409197E-4
A_33_P3402570	CCDC59	up	1.632914	9.636852E-4
A_33_P3313779	CCDC64	down	2.1251888	6.600658E-4
A_24_P97825	CCDC69	down	2.0718462	0.0022523392
A_33_P3221284	CCDC80	down	2.1396177	0.004394241
A_23_P58082	CCDC80	down	1.5049967	0.0044769286
A_23_P128008	CCDC81	down	1.7269953	0.017300842
A_24_P636332	CCDC84	up	1.8841501	3.2904657E-4
A_33_P3392187	CCDC85A	down	2.9430785	3.804274E-4
A_23_P349566	CCDC85A	down	3.398848	4.7610138E-4
A_23_P150249	CCDC85B	up	2.2500281	2.7705195E-5
A_23_P161918	CCDC86	up	1.7197053	7.4234704E-5
A_23_P425681	CCK	up	4.9621277	3.4615718E-5
A_23_P89431	CCL2	up	1.8022323	2.2457463E-4
A_23_P17065	CCL20	up	3.3357158	0.033507638
A_23_P152838	CCL5	up	13.090604	8.332769E-5
A_33_P3247022	CCNE2	up	1.6024748	0.0018991181
A_24_P193592	CCNF	up	1.5289727	0.026815677
A_24_P12065	CCNG2	down	3.8132553	0.0027165518
A_33_P3385870	CCNG2	down	2.3631718	9.4762765E-4
A_24_P80532	CCNG2	down	4.6480894	3.470792E-4
A_23_P346006	CCPG1	down	1.7643248	3.1231562E-4
A_33_P3313929	CCR6	up	1.5061983	0.04037224
A_33_P3396831	CCT3	up	1.9635079	4.108601E-4
A_23_P4082	CCT6B	down	2.2325938	4.8950606E-4
A_33_P3284508	CD14	down	2.553948	4.9313832E-5
A_33_P3369844	CD24	down	1.787082	2.4954067E-4
A_33_P3234292	CD244	up	1.7993382	0.007985182
A_23_P131435	CD302	down	1.7266746	9.396421E-5
A_24_P396702	CD302	down	2.3220556	1.8849662E-5
A_23_P167328	CD38	down	1.6624374	1.1858979E-4
A_23_P208310	CD3EAP	up	1.8121523	6.846915E-5
A_33_P3245439	CD40	down	1.5436602	0.0017996905
A_23_P57036	CD40	down	1.5161983	7.567169E-4
A_23_P15394	CD68	up	1.5564586	0.0014308807
A_23_P250245	CD72	down	2.5223608	0.035276607
A_23_P1782	CD82	down	2.030819	8.065729E-5
A_23_P253052	CD99L2	down	1.5451881	3.0991386E-4
A_23_P34597	CDA	down	1.9654658	0.003292526
A_23_P216679	CDC14B	down	1.5198975	0.0034412714
A_23_P149200	CDC20	up	1.6366175	0.0021518704
A_24_P397107	CDC25A	up	1.9380089	1.867266E-4
A_33_P3218450	CDC6	up	1.5152874	0.009428353
A_23_P385861	CDCA2	up	1.5237039	6.630022E-5
A_23_P113613	CDCP1	up	2.9639363	4.299737E-5
A_24_P160401	CDCP1	up	2.2189996	0.022126984
A_23_P206359	CDH1	down	2.6130514	7.179153E-5
A_23_P100240	CDH16	down	5.946391	9.19372E-5
A_23_P111947	CDH17	down	8.298116	3.8752616E-5
A_23_P38735	CDH19	down	1.502971	0.018277928
A_23_P217946	CDH23	down	3.037516	0.0028875957
A_23_P307968	CDH23	down	1.7129639	0.006327176
A_23_P214011	CDH6	down	4.2735476	1.4429088E-4
A_23_P201863	CDK18	down	2.4437761	0.001055678
A_33_P3328026	CDK19	down	1.7002796	1.8943279E-4
A_23_P428129	CDKN1C	down	2.9228585	6.7794885E-5
A_33_P3292540	CDKN2C	down	1.6404108	0.0014455427
A_24_P93309	CDNF	down	1.6895014	0.013498595
A_23_P352426	CDRT1	up	2.105609	0.0014368768
A_33_P3289721	CDRT1	up	1.6054474	0.035188932
A_23_P7250	CDS1	down	4.4200225	0.008390781
A_24_P938614	CDS1	down	2.6425934	2.9929075E-4
A_33_P3304501	CDX2	down	1.9170114	0.0032151658
A_33_P3268507	CEACAM1	down	3.5217402	6.2135916E-4
A_24_P382319	CEACAM1	down	6.530109	4.5625617E-5
A_33_P3301331	CEACAM3	down	4.040888	5.588451E-4
A_23_P130515	CEACAM3	down	3.5902677	7.4126833E-4
A_33_P3265309	CEACAM4	up	2.6015582	0.04686711
A_23_P153301	CEACAM5	down	7.264172	0.0054640593
A_23_P218442	CEACAM6	down	2.9347696	5.179657E-5
A_24_P228302	CEACAM7	down	2.86089	1.5650102E-4
A_24_P224727	CEBPA	down	1.5030658	0.0016446874
A_32_P131143	CECR5-AS1	down	3.309783	1.2691772E-4
A_33_P3262625	CECR7	up	2.8874705	0.003533967
A_33_P3535972	CELF4	down	1.9650925	0.012405561
A_23_P60775	CELF5	down	2.2137244	1.9116847E-4
A_24_P182620	CELSR2	down	1.8577125	0.0016218494
A_33_P3323945	CEND1	up	3.0450127	4.861451E-5
A_23_P313828	CENPV	up	1.6214263	0.009933705
A_33_P3408320	CERS1	up	1.7844355	1.4233601E-4
A_23_P153867	CERS4	down	1.8038967	0.021821506
A_33_P3241269	CES1	down	2.1259277	7.1661023E-4
A_33_P3389704	CES1	down	1.828468	0.027729858
A_23_P156687	CFB	down	3.729094	1.1855087E-4
A_23_P119562	CFD	down	2.2848558	9.19372E-5
A_33_P3318288	CFH	down	5.6054444	2.669975E-4
A_33_P3367692	CFH	down	5.4950867	1.730955E-4
A_23_P114740	CFH	down	6.2980943	2.7705195E-5
A_23_P103256	CFHR3	down	5.205804	3.206451E-4
A_24_P282547	CFHR4	down	1.773114	6.955532E-5
A_23_P7212	CFI	down	11.358862	1.01765414E-4
A_24_P92472	CFI	down	12.651093	9.225545E-5
A_23_P215720	CFTR	down	7.1264343	2.6431047E-5
A_33_P3379841	CG030	up	1.8386815	0.008184231
A_23_P163306	CGNL1	down	1.6223376	0.0012659192
A_33_P3376971	CHAC1	up	1.5785382	1.1847458E-4
A_33_P3376965	CHAC1	up	1.6300883	3.7653235E-4
A_33_P3239287	CHD3	down	1.6406033	9.681798E-4
A_33_P3419314	CHD5	up	2.103663	0.044172477
A_23_P109452	CHEK2	down	1.5025728	1.900145E-4
A_23_P57155	CHGB	down	2.3631473	1.6126652E-4
A_33_P3274397	CHM	up	1.8201807	0.0016496937
A_24_P712350	CHML	up	1.5375522	0.013416541
A_23_P112801	CHP	down	1.53481	3.7691038E-4
A_33_P3262012	CHPF	up	1.5435369	0.0028274038
A_23_P13548	CHRDL2	down	2.313382	1.6894523E-4
A_24_P335202	CHRDL2	down	2.2572672	6.894281E-4
A_23_P401472	CHRM3	down	2.7672303	0.021540092
A_33_P3367850	CHRM4	up	1.7808368	0.02466059
A_23_P411188	CHRNA10	up	1.6974753	0.024050958
A_23_P139919	CHST11	up	1.5686074	8.199485E-5
A_23_P40847	CHST2	up	2.646649	0.0058508688
A_23_P106922	CHST6	down	2.1474469	3.5222372E-4
A_23_P56913	CIB4	down	9.338221	0.0013311921
A_23_P37359	CIDEB	down	2.487833	0.004037342
A_33_P3240767	CIDEC	down	1.5029902	2.642353E-4
A_33_P3324394	CIITA	up	1.9119741	0.021255946
A_24_P25346	CIRH1A	up	1.5122566	6.3758134E-4
A_33_P3213374	CITED2	down	1.565874	0.0020882294
A_23_P214969	CITED2	down	1.6912043	0.0013972977
A_32_P209230	CITED4	up	1.9864409	1.257856E-4
A_23_P25674	CKB	down	1.5223575	0.0048825564
A_24_P215804	CKLF	up	1.6572089	0.049329966
A_23_P163235	CKMT1A	down	1.5285031	0.0082469275
A_23_P57784	CLDN1	up	1.8113518	5.072598E-4
A_33_P3410806	CLDN10	up	1.5751703	0.0036523629
A_33_P3249046	CLDN2	down	4.674089	3.9330953E-5
A_33_P3218089	CLDN24	up	1.5542407	0.022469284
A_33_P3285565	CLDN3	down	1.8539382	3.8734628E-4
A_33_P3285545	CLDN4	down	3.6400146	1.6427686E-4
A_23_P164284	CLDN7	down	2.2252283	9.1547123E-4
A_23_P374902	CLDND2	down	1.648007	0.004060318
A_33_P3213235	CLEC4G	up	1.6354971	0.016158806
A_23_P215479	CLIP2	down	1.8011307	0.0012845413
A_33_P3272169	CLIP2	down	1.692692	0.001425025
A_23_P16817	CLK1	up	1.514602	0.01951671
A_32_P167471	CLMN	down	2.2221105	1.2173686E-4
A_23_P35995	CLMP	up	2.185428	2.0251614E-4
A_23_P117797	CLN6	up	1.530981	0.008330316
A_33_P3353170	CLTC	up	1.5331644	5.4807874E-4
A_23_P376591	CLYBL	down	1.8051891	0.002927377
A_33_P3340342	CMTM3	up	1.5320306	0.0011837935
A_33_P3411848	CNFN	down	1.6803538	7.8703417E-4
A_33_P3386242	CNKSR1	up	3.247991	0.005000967
A_23_P125233	CNN1	up	1.5169593	0.006502363
A_23_P24044	CNNM2	down	1.9353309	0.0010998667
A_23_P214208	CNR1	down	3.442905	0.011609865
A_23_P390700	CNTN1	down	2.1774375	2.997443E-4
A_33_P3409090	CNTN1	down	2.1613858	5.7617313E-4
A_24_P418203	CNTNAP3	down	1.5419031	0.0011261274
A_33_P3321382	CNTNAP3B	down	1.7822618	5.713826E-4
A_23_P56787	CNTNAP5	up	1.7866864	0.033486452
A_33_P3257558	CNTRL	down	1.6345596	0.0033051327
A_33_P3725227	COBL	down	1.7175697	0.0010540894
A_23_P1331	COL13A1	up	4.339654	5.045943E-5
A_23_P160318	COL16A1	up	2.136659	4.0195835E-5
A_23_P501010	COL17A1	up	2.7071505	0.0022047977
A_33_P3304668	COL1A1	down	3.0938697	1.2627858E-4
A_32_P185637	COL20A1	down	1.728112	0.0015333537
A_33_P3390743	COL20A1	up	2.3524938	0.02656483
A_23_P31124	COL21A1	down	1.8711156	1.4149313E-4
A_33_P3319785	COL22A1	down	1.6667961	0.02268143
A_23_P74701	COL24A1	down	2.3447883	0.006275437
A_23_P170679	COL4A3	down	2.476195	0.04078667
A_33_P3227400	COL4A4	down	4.489968	4.3450043E-5
A_23_P45365	COL4A5	down	1.5362906	5.179657E-5
A_23_P40108	COL9A3	down	2.2822187	2.9401408E-4
A_23_P106761	CORO1A	up	1.5544282	0.0037016864
A_23_P104583	CORO1B	down	1.6167353	0.007985182
A_33_P3360684	CORO1B	down	1.5821252	0.008501977
A_24_P81947	CORO1C	up	1.6376374	3.0153285E-4
A_23_P135061	CORO2A	down	4.720444	3.9330953E-5
A_23_P146444	CORO2A	down	8.101839	4.56953E-5
A_23_P117694	CORO2B	up	1.5239263	0.0036761437
A_24_P416131	COTL1	up	2.35676	8.6337177E-4
A_33_P3296587	CP	down	6.834807	4.2266553E-4
A_33_P3343196	CP	down	8.490768	1.5706914E-4
A_23_P19754	CPA4	up	9.007727	2.7046903E-4
A_24_P53282	CPD	down	1.906017	4.895623E-4
A_23_P259442	CPE	down	2.2953331	1.2660891E-4
A_24_P391868	CPLX2	down	1.9316002	1.6867324E-4
A_33_P3415300	CPLX2	down	1.6581025	0.003921002
A_23_P98147	CPN1	down	4.6254244	7.3467374E-5
A_23_P327551	CPNE4	down	1.8077604	4.781658E-5
A_33_P3262191	CPNE7	up	1.7630373	1.6180138E-4
A_33_P3242798	CPS1	down	1.8859767	3.922024E-4
A_33_P3290040	CPT1C	down	1.5612475	1.2507901E-4
A_33_P3216869	CRABP1	down	2.0166616	6.6695E-4
A_33_P3326483	CRABP1	down	3.4341028	5.0331873E-5
A_33_P3280531	CRAT	down	1.6793203	1.16948846E-4
A_33_P3415843	CRAT	up	2.130625	2.0389864E-4
A_33_P3256391	CRB3	down	1.6700596	7.368169E-4
A_33_P3401295	CRCT1	down	1.92944	0.0013851366
A_33_P3211739	CREB3L2	down	1.6566757	0.0011991081
A_33_P3320888	CREB3L2	down	1.5050223	0.003395034
A_23_P108082	CREB3L3	down	2.5154855	0.007907147
A_33_P3422479	CRELD1	down	1.8931977	3.562527E-4
A_23_P155376	CRELD1	down	2.0967836	1.04209685E-4
A_23_P31755	CRH	up	3.0630748	0.006875277
A_23_P215331	CRHR2	up	2.0758462	0.044387158
A_23_P112798	CRIP2	down	1.6956403	0.003954823
A_33_P3325404	CRIP3	down	1.9549757	5.7519204E-4
A_23_P156562	CRIP3	down	2.3677468	2.6751767E-4
A_33_P3252286	CRLF1	down	2.123219	2.416023E-4
A_33_P3298139	CRLF2	up	1.8223393	0.018513652
A_33_P3255755	CROCCP2	up	1.5519178	0.0021054891
A_24_P206776	CRYAB	down	1.976366	0.0059080482
A_23_P425066	CRYBB2	up	1.595988	0.0040541273
A_23_P162746	CRYL1	down	2.5673988	4.412425E-5
A_23_P77731	CRYM	down	3.1716685	4.9313832E-5
A_33_P3312549	CSPG4P6Y	up	1.5067883	0.02376971
A_33_P3224070	CSRNP1	down	1.6163586	0.007012549
A_23_P74359	CSRP1	up	1.6196421	3.058003E-4
A_23_P112859	CST1	down	4.854543	7.126879E-4
A_24_P237175	CST2	down	2.7127497	0.017971564
A_33_P3228271	CST3	down	1.5008353	0.013424656
A_23_P41114	CSTA	down	1.9904892	0.00461882
A_24_P940135	CTBS	down	1.7399622	3.5960178E-4
A_23_P201368	CTBS	down	1.633234	6.623726E-5
A_23_P81880	CTDSP2	down	1.5532105	9.252457E-5
A_33_P3822503	CTF1	down	1.6715289	9.548488E-4
A_23_P126103	CTH	down	2.537602	6.237958E-5
A_33_P3260605	CTNNAL1	up	2.145945	0.01225902
A_23_P157795	CTNNAL1	up	2.1459396	8.394803E-5
A_23_P23584	CTNNBIP1	down	1.8343718	3.1828222E-5
A_33_P3235217	CTPS	up	2.0309863	2.5754306E-4
A_23_P21706	CTPS	up	2.0922809	4.9434457E-5
A_24_P90900	CTRL	up	2.2329104	0.0012154937
A_23_P24433	CTSF	down	1.6454271	3.1856657E-4
A_33_P3399101	CTSL1	up	1.9462572	2.058597E-4
A_23_P94533	CTSL1	up	1.5389407	2.7113772E-5
A_33_P3418025	CTSO	down	2.2231827	0.0010403048
A_24_P242646	CTSS	down	1.9849032	0.019682612
A_23_P215744	CTTNBP2	down	2.818783	1.7733836E-4
A_23_P407565	CX3CR1	down	2.3836687	0.029070752
A_23_P7144	CXCL1	up	1.6824291	3.5395322E-4
A_33_P3330264	CXCL1	up	1.5024989	4.7879881E-4
A_24_P257416	CXCL2	up	1.5648404	0.0016265399
A_23_P315364	CXCL2	up	1.5772932	9.1162906E-4
A_23_P131676	CXCR7	down	1.5755641	0.0037562412
A_23_P121676	CXXC4	down	3.59573	1.1551797E-4
A_23_P399001	CXXC5	down	1.9461331	3.5517666E-4
A_33_P3388564	CYB5D1	up	1.5371039	2.4198592E-4
A_24_P228026	CYB5D2	down	2.1001103	1.590084E-4
A_23_P96658	CYorf15B	up	1.6246512	0.013297155
A_23_P163402	CYP1A1	up	2.7753282	0.04111212
A_23_P138655	CYP26A1	up	2.1352186	8.190218E-5
A_23_P210109	CYP26B1	down	1.7265556	0.024418771
A_33_P3264667	CYP26C1	up	2.1751943	0.04400471
A_23_P12767	CYP2C9	down	4.398183	0.004011809
A_23_P101374	CYP2S1	down	1.5480851	0.0036641192
A_33_P3252605	CYP2U1	down	1.7720824	0.0011149017
A_23_P8801	CYP3A5	down	2.544271	1.3274557E-4
A_33_P3249746	CYP3A5	down	1.9356208	0.04786674
A_23_P358917	CYP3A7	down	2.1448076	0.0010120466
A_33_P3318117	CYP3A7	down	2.5649722	0.011441148
A_24_P42693	CYP4F11	down	1.9742815	0.0012598294
A_23_P39315	CYP4F11	down	2.9835691	0.029984599
A_23_P108280	CYP4F12	down	3.0488205	9.5506624E-4
A_23_P50710	CYP4F2	down	3.413381	2.1426809E-4
A_33_P3294277	CYP4F3	down	2.0417943	4.7879881E-4
A_23_P131060	CYP4F8	down	1.9911376	5.862034E-4
A_23_P46429	CYR61	up	1.645213	5.384582E-4
A_33_P3398156	CYS1	down	2.5724423	1.242712E-4
A_23_P155057	CYTH4	up	2.370801	0.012707164
A_23_P90626	CYTIP	down	3.906101	0.0075556333
A_33_P3866042	D21S2090E	down	1.8238184	0.028491387
A_23_P123848	DAB2IP	down	1.633264	0.0014641314
A_23_P65518	DACT1	down	2.2571366	0.0474989
A_24_P289260	DACT2	down	3.0343027	2.7535457E-4
A_23_P435636	DAND5	down	1.8396957	0.013213117
A_33_P3737504	DAPK1	down	1.8628076	1.5156208E-4
A_33_P3359590	DAZAP1	up	1.6458651	0.022853741
A_23_P38328	DBF4B	up	1.6229341	4.6192904E-4
A_33_P3211260	DBNL	down	2.13208	8.6337177E-4
A_23_P130753	DBP	down	1.8468276	0.0016298601
A_23_P117424	DCAF11	down	1.5481875	0.0044007264
A_23_P215875	DCAF13	up	1.5822496	4.5259303E-4
A_33_P3384667	DCAF5	up	1.8556418	0.012637689
A_33_P3257330	DCBLD1	down	1.5771455	0.039470676
A_33_P3379956	DCDC1	down	2.2254956	0.049701307
A_33_P3291748	DCDC5	down	6.374892	4.0221922E-4
A_23_P413862	DCDC5	down	6.4967256	3.9330953E-5
A_24_P89080	DCK	up	1.6508448	0.024994547
A_23_P369994	DCLK1	up	2.7195704	1.2660891E-4
A_33_P3289123	DCLK3	down	2.4340677	0.004958217
A_23_P76622	DCT	up	1.817229	0.03759468
A_23_P145644	DDC	down	2.5350606	7.9023455E-5
A_23_P21134	DDIT3	up	1.7380649	0.0025382305
A_33_P3372099	DDIT4L	down	2.9953775	8.885557E-5
A_23_P302672	DDIT4L	down	3.2621284	5.7484165E-5
A_33_P3299781	DDRGK1	up	1.5766807	0.003742016
A_23_P32938	DDX10	up	1.5618415	1.21124634E-4
A_32_P227317	DDX11L2	up	1.5663004	0.016787907
A_33_P3287815	DDX21	up	1.5549797	1.917877E-4
A_32_P80255	DDX6	up	1.6511027	0.042412214
A_33_P3298173	DEFA7P	up	3.4618392	0.009968012
A_33_P3662685	DEFA9P	up	2.1732655	0.012683064
A_23_P71480	DEFB1	down	3.1052594	1.9328677E-4
A_33_P3290174	DEGS2	down	1.9831731	1.6894523E-4
A_23_P78608	DENND1C	down	1.547453	0.0042995987
A_23_P85952	DENND2D	down	2.4378924	6.226303E-5
A_32_P175301	DENND3	up	1.7319809	3.2220242E-4
A_23_P384329	DENND4A	down	1.716858	0.0010882994
A_23_P60166	DEPTOR	down	1.9631873	6.7794885E-5
A_24_P376129	DFNB31	up	1.5086128	0.015160685
A_33_P3411357	DGCR11	up	1.554365	0.006759809
A_23_P211355	DGCR8	up	1.5379502	9.960566E-4
A_33_P3303602	DGKZ	up	1.5580679	0.012072033
A_23_P379475	DHCR24	down	2.0949905	3.578526E-4
A_23_P205200	DHRS12	down	1.7693051	8.244027E-4
A_23_P33759	DHRS3	down	1.575497	1.4687904E-4
A_23_P56559	DHRS9	up	2.4118109	0.0020304718
A_24_P378987	DHRSX	down	1.5111593	0.0019032944
A_33_P3315856	DHX34	up	1.610955	1.5121799E-4
A_23_P395426	DIDO1	up	1.5647234	0.005791122
A_24_P360722	DIP2C	down	1.6778178	0.0012474293
A_23_P149121	DIRAS3	down	1.8125693	9.19372E-5
A_23_P201319	DISP1	down	1.5840373	6.964767E-5
A_23_P137143	DKC1	up	1.5773354	7.323137E-5
A_23_P413303	DKFZP434I0714	up	1.9004219	0.0136613455
A_33_P3229301	DKFZp434J0226	up	2.0055351	3.4615718E-5
A_33_P3732466	DKFZp547G183	up	1.7902253	5.4807874E-4
A_33_P3464855	DKFZP586B0319	up	2.246238	0.014255631
A_33_P3571901	DKFZP586K1520	up	1.7306198	0.008439825
A_33_P3736195	DKFZp686M1136	down	3.497688	0.0061081382
A_23_P24129	DKK1	down	1.8091447	7.47485E-5
A_24_P261417	DKK3	down	2.4771562	6.8258075E-4
A_33_P3261293	DKK3	down	2.5471613	0.002355289
A_23_P130743	DKKL1	down	2.2995524	0.021516507
A_33_P3286218	DLEU2L	up	2.0384588	2.124456E-4
A_24_P945283	DLG3	down	2.4099817	4.781658E-5
A_33_P3254460	DLK2	up	1.5649246	1.5156208E-4
A_24_P57047	DLL3	up	1.5229286	9.9361714E-5
A_32_P142818	DLX1	up	1.5726873	0.0010412125
A_23_P28598	DLX2	up	3.442706	0.008474607
A_23_P164196	DLX4	down	1.8669708	3.3418502E-4
A_23_P500542	DMBX1	down	2.1661685	8.992136E-5
A_32_P179998	DMRTC1	down	16.785707	9.1252194E-5
A_23_P18213	DNAH1	down	2.0457025	0.0026848468
A_33_P3556532	DNAH17	up	6.670941	5.862034E-4
A_24_P388786	DNAH5	down	1.9687864	2.991305E-4
A_23_P206140	DNAJA4	up	3.1308753	0.01429439
A_23_P112241	DNAJB5	down	1.5278109	2.678815E-4
A_23_P258944	DNAJB9	down	1.6092478	2.968046E-4
A_33_P3225066	DNAJC12	down	3.0056574	2.3056993E-4
A_23_P254573	DNAJC2	up	1.618519	1.0666982E-4
A_32_P407245	DNAJC22	down	2.3625908	4.609152E-5
A_23_P68700	DNAJC28	down	1.7290893	0.021964228
A_24_P218006	DNAJC30	up	1.5555993	0.0026322666
A_33_P3243264	DNLZ	up	1.6787547	2.6142085E-4
A_33_P3358403	DNLZ	up	1.5742911	0.0010534413
A_33_P3285430	DNM1L	up	1.5627811	0.004357443
A_23_P407074	DNM2	down	1.6042564	0.0027979247
A_23_P371266	DNM3	down	1.544615	0.0022047977
A_33_P3272330	DNMT3A	down	1.6040261	0.004117018
A_23_P148584	DOCK11	down	1.6625369	0.0018685994
A_24_P263653	DOCK2	up	1.714189	0.018603891
A_33_P3259775	DOCK5	up	1.54533	5.705681E-4
A_24_P350245	DOCK5	up	1.7099271	1.6632704E-4
A_23_P125408	DOHH	up	1.5461422	0.0024133255
A_23_P5601	DOK1	down	1.5627797	8.9561385E-5
A_33_P3253144	DOK3	up	1.8913108	0.0012659192
A_24_P48069	DOK4	down	2.7148352	1.8849662E-5
A_33_P3416009	DONSON	up	1.8473867	0.01815967
A_23_P152262	DPEP1	down	1.7995279	0.033787083
A_33_P3317277	DPF1	up	1.653241	1.5156208E-4
A_23_P258814	DPH3P1	up	1.6148536	1.14856804E-4
A_33_P3287223	DPP4	down	2.6903102	0.0016227155
A_23_P405885	DPPA2	down	2.860914	0.016471805
A_33_P3306048	DPRXP4	up	1.6201042	0.017751863
A_24_P186608	DPY19L2P2	up	2.2678413	0.044387158
A_33_P3626301	DPY19L2P3	up	1.8150883	3.2767868E-5
A_23_P4494	DSC2	down	2.29904	0.020831183
A_23_P47340	DSCAML1	down	4.962058	3.7303712E-4
A_23_P252740	DSCC1	up	1.5341877	1.1650054E-4
A_33_P3436732	DSCR10	up	1.5344626	0.022853741
A_33_P3254956	DSCR6	down	1.9174644	3.5960178E-4
A_23_P6252	DSCR8	down	3.0410492	0.003391981
A_32_P157945	DSP	down	1.6708575	1.868566E-4
A_33_P3402565	DSP	down	1.9986445	4.043691E-4
A_24_P158718	DTX4	down	1.6097274	0.03979184
A_24_P37409	DUSP2	up	2.839189	0.038006127
A_23_P150018	DUSP5	up	1.792275	5.045943E-5
A_23_P201342	DVL1	up	1.5219064	2.465644E-4
A_23_P94840	DYNLRB2	down	1.8508362	0.011981512
A_23_P90296	DYRK1B	down	1.6345829	0.0016746597
A_33_P3252048	DYSFIP1	up	1.6735331	0.023173686
A_33_P3209537	EBF4	down	5.233251	3.2465283E-5
A_23_P119478	EBI3	up	1.6069585	1.18581745E-4
A_23_P103631	EBNA1BP2	up	1.9149735	5.045943E-5
A_33_P3366073	EBPL	up	1.5269196	0.004071648
A_32_P155666	ECEL1	down	2.6081448	0.0047426834
A_23_P303671	ECM2	up	6.5569053	0.0014097496
A_23_P120281	EDAR	down	3.7757902	2.985667E-4
A_23_P17438	EDN3	down	14.412426	1.14856804E-4
A_24_P217572	EDNRA	down	1.7001625	0.0017655576
A_23_P333498	EEPD1	up	1.5281005	0.0014586078
A_33_P3264042	EFCAB3	down	1.7057879	0.0024502154
A_23_P68978	EFCAB6	down	1.5958534	0.044827074
A_23_P501007	EFEMP1	up	1.7600296	2.3400952E-4
A_33_P3367830	EFEMP2	down	1.5384505	0.0030473748
A_23_P154338	EFHD1	down	2.4043453	1.1577801E-4
A_33_P3418716	EFHD1	down	2.2253368	0.0023242733
A_23_P23443	EFHD2	up	1.9947736	2.446657E-4
A_23_P113005	EFNA1	down	1.6733897	0.0031321652
A_24_P355944	EFNB2	up	2.4090393	8.330667E-5
A_24_P940006	EFNB3	down	1.795312	0.0011309938
A_33_P3289596	EFR3B	up	2.6549215	7.155472E-4
A_32_P83049	EFR3B	up	1.5338199	0.003179256
A_33_P3256952	EGLN3	down	3.423932	4.0546592E-4
A_23_P214080	EGR1	down	1.5351173	6.308971E-4
A_23_P46936	EGR2	down	2.567354	0.0025675204
A_23_P52647	EHD1	up	1.57576	2.5540497E-4
A_23_P203540	EHF	down	2.571443	5.021691E-4
A_33_P3305482	EIF2B3	up	1.6654658	1.12210895E-4
A_24_P398810	EIF5	up	1.5126443	4.2626663E-4
A_23_P210939	EIF6	up	1.5962228	1.5706914E-4
A_23_P130961	ELANE	down	4.369936	1.3293712E-4
A_23_P104188	ELF3	down	1.9963534	3.1741636E-4
A_23_P58506	ELL2	down	1.7221737	5.728038E-4
A_23_P122937	ELMO1	down	3.484188	1.01765414E-4
A_23_P149858	ELOVL3	down	1.9826682	0.0013521131
A_23_P366125	EME2	up	1.8171808	5.1254383E-4
A_24_P253215	EMG1	up	1.7608688	3.3645128E-4
A_24_P14634	EMID1	down	2.5951202	3.190291E-4
A_23_P101297	EML2	down	1.5177202	6.367235E-4
A_23_P304682	EMP2	down	1.7493019	0.0015373518
A_23_P106682	EMP2	down	1.6162866	6.311179E-4
A_24_P69095	ENC1	up	1.7220693	5.3079665E-4
A_24_P361457	ENDOV	down	2.1915104	1.397734E-4
A_32_P192376	ENPP1	down	2.128131	3.4615718E-5
A_23_P156880	ENPP1	down	1.9644318	0.0010602433
A_33_P3278649	ENTPD2	down	5.2518497	5.3430296E-4
A_33_P3420224	ENTPD8	down	2.3221586	4.2978462E-4
A_33_P3258953	EP400NL	up	1.6105269	0.011656816
A_23_P210210	EPAS1	up	1.5620427	1.8427498E-4
A_23_P134109	EPB41L2	up	1.5151075	4.814357E-4
A_24_P257579	EPB41L4A	down	3.2036607	3.1472262E-4
A_33_P3321697	EPB41L4A	down	2.9240673	1.18581745E-4
A_24_P944640	EPB41L5	down	1.5399586	0.0014415503
A_23_P219117	EPB49	down	2.0975518	0.002109551
A_33_P3381870	EPB49	down	1.7690198	1.5120988E-4
A_23_P91081	EPCAM	down	2.2619805	9.3929964E-5
A_23_P149281	EPHA2	up	1.6310185	0.0023471327
A_23_P108501	EPHA4	down	2.3117664	0.0025482893
A_33_P3880302	EPHB2	up	1.6923653	4.2412334E-4
A_23_P95060	EPHB3	down	2.1089132	0.0021879359
A_23_P145935	EPHB6	down	2.5464087	8.252549E-4
A_23_P34537	EPHX1	down	2.605547	4.2723076E-4
A_23_P8834	EPHX2	down	1.5618719	8.332769E-5
A_23_P130027	EPN3	up	1.6964892	0.0014952535
A_23_P136347	EPS8	down	2.50019	0.0026665705
A_33_P3317168	EPS8L3	down	3.1875172	1.310881E-4
A_23_P89249	ERBB2	down	1.6684684	3.9633096E-4
A_23_P349416	ERBB3	down	6.175261	3.2465283E-5
A_33_P3211569	ERBB3	down	1.8001083	8.065729E-5
A_23_P96325	ERCC6L	up	1.5527201	3.9633096E-4
A_23_P41344	EREG	up	3.7154827	4.5625617E-5
A_23_P169154	ERMP1	down	1.5119715	4.2497064E-4
A_33_P3350703	ERO1LB	down	1.7253749	0.0017009533
A_33_P3228355	ERV3-1	down	2.1372597	0.0045091016
A_33_P3354955	ESF1	up	1.7653788	2.845619E-4
A_33_P3351559	ETNK1	down	1.5529703	0.006239226
A_32_P78491	ETV1	down	1.6147058	0.006160208
A_33_P3250028	EVI5L	down	2.1697938	1.4891436E-4
A_24_P384569	EWSR1	up	1.6184781	0.0012360038
A_33_P3319261	EXD3	down	3.2042706	2.015633E-4
A_24_P49183	EXD3	down	5.731432	0.0025108056
A_33_P3215392	EXOC3L2	down	1.5708228	0.0026542686
A_33_P3360972	EXOC3L4	down	1.6154107	0.0011150931
A_23_P169576	EXOC6	down	1.5876384	4.2633954E-4
A_33_P3390027	EXOC7	up	1.6892719	8.473423E-4
A_23_P123905	EXOSC3	up	1.5511165	0.0012915779
A_24_P39639	EXOSC6	up	1.5131857	8.230066E-4
A_23_P403335	EXPH5	down	1.6425422	0.010764236
A_23_P19590	EZR	up	1.685841	1.2367248E-4
A_24_P319364	F11R	down	1.7127146	6.7794885E-5
A_33_P3238250	F11R	down	1.847855	0.003855475
A_33_P3397496	F13B	down	7.7223587	4.827607E-4
A_23_P94879	F2	down	2.144654	1.7733836E-4
A_33_P3212274	F2R	up	2.1479647	8.91476E-5
A_33_P3232945	F2RL1	up	1.9600601	3.556133E-4
A_23_P117298	F7	down	6.8995757	1.202688E-4
A_23_P113471	FAAH2	down	3.8814576	1.6186586E-4
A_23_P59877	FABP5	up	1.9924189	1.6234371E-4
A_24_P673063	FABP5	up	1.9427788	6.504785E-5
A_32_P204676	FABP5	up	1.9268361	9.19372E-5
A_23_P98580	FADS2	down	1.6950599	4.0326916E-4
A_33_P3248982	FAIM2	down	3.0363944	0.0051413937
A_33_P3266998	FAM106CP	up	1.628167	0.0073490324
A_33_P3367361	FAM107B	down	1.5463923	2.5754306E-4
A_32_P47643	FAM110C	down	2.0788324	5.454292E-4
A_33_P3270657	FAM111B	up	1.5634037	0.018025916
A_33_P3349259	FAM115A	down	1.5478492	0.017477894
A_32_P214925	FAM115C	down	2.6597655	0.012937355
A_23_P78053	FAM117A	down	1.8210162	3.595373E-5
A_33_P3378865	FAM120A	down	2.0335763	0.03676445
A_24_P941557	FAM125B	up	2.2719984	0.005397012
A_23_P8582	FAM126A	up	1.6959842	1.748754E-4
A_24_P233786	FAM129A	up	1.5924907	0.0011096286
A_23_P167599	FAM134B	down	1.844019	4.4670288E-4
A_33_P3691916	FAM13A	down	2.2824714	0.001688307
A_23_P416965	FAM149A	down	2.4842944	9.1252194E-5
A_33_P3238330	FAM151A	up	3.8689685	0.029597988
A_32_P84373	FAM153A	down	2.170831	0.008490613
A_24_P85243	FAM153A	down	3.1705165	0.028765988
A_32_P84369	FAM153B	down	3.1963422	6.4332667E-4
A_23_P145054	FAM162B	down	4.209022	1.056712E-4
A_23_P334955	FAM167A	down	1.5129343	0.0029737924
A_33_P3367392	FAM167B	down	1.8731294	0.0020221842
A_24_P111912	FAM172A	down	1.5483489	1.4233601E-4
A_23_P100001	FAM174B	down	1.7152389	6.1245216E-4
A_23_P108673	FAM176A	up	1.6083761	4.490176E-4
A_33_P3289025	FAM176A	up	1.5132622	0.024418771
A_24_P126425	FAM188B	up	1.8692787	9.951225E-4
A_32_P143000	FAM189A1	down	1.7541538	3.5380822E-4
A_33_P3321432	FAM198B	down	1.798118	9.5614865E-5
A_23_P304489	FAM19A5	down	2.3903012	9.744243E-5
A_23_P61268	FAM203A	up	1.7481382	0.0020882294
A_23_P250122	FAM20C	down	1.641396	0.0015796712
A_23_P52531	FAM24B	up	1.5993458	2.4519564E-4
A_32_P34138	FAM25A	up	2.4713821	5.2134617E-4
A_33_P3301219	FAM27A	up	1.5185186	0.013383151
A_32_P112623	FAM27E3	up	1.7440288	9.225545E-5
A_23_P130376	FAM38B	down	2.0384529	2.807223E-4
A_33_P3290573	FAM46A	down	2.3848305	2.1122598E-4
A_33_P3410599	FAM46A	down	2.5664968	7.683431E-4
A_23_P12199	FAM46B	up	2.4987166	9.951225E-4
A_32_P83811	FAM47E	down	3.1062605	0.023213914
A_23_P21560	FAM49A	up	2.4893806	0.0045220223
A_33_P3335606	FAM58BP	up	1.5074021	0.010053336
A_23_P66948	FAM59A	down	1.7482568	2.5461568E-4
A_33_P3334491	FAM66A	down	1.8814058	6.1250554E-4
A_33_P3238295	FAM66C	down	1.7632976	0.002184475
A_23_P328145	FAM71D	down	2.2185245	0.03832208
A_24_P246351	FAM71E1	down	1.7518657	2.3580977E-4
A_24_P43810	FAM83A	down	5.4107738	0.0021378528
A_23_P216052	FAM83A	down	3.7660987	2.589529E-4
A_33_P3216467	FAM83E	down	3.5313923	3.0991386E-4
A_24_P413920	FAM84A	up	1.6045988	0.010604686
A_33_P3386932	FAM86A	up	1.5681664	8.330667E-5
A_24_P392022	FAM86A	up	1.6095648	0.0016344341
A_24_P280868	FAM86B2	up	1.7630283	6.8734307E-4
A_33_P3310430	FAM86B2	up	1.6510881	1.7161354E-4
A_33_P3269740	FAM86B2	up	1.8056427	4.043691E-4
A_23_P133648	FAM8A1	down	1.7572726	1.5120988E-4
A_32_P103695	FAM92A1	up	1.691858	5.262924E-4
A_23_P206441	FANCA	up	1.5472021	5.3128845E-4
A_33_P3386344	FANCA	up	1.6335001	8.8913244E-4
A_23_P345678	FANCD2	up	1.5249716	0.017123394
A_23_P115785	FANK1	down	1.5538473	2.4954067E-4
A_33_P3332487	FANK1	down	1.5139623	0.014135378
A_33_P3332492	FANK1	down	1.5365417	0.0012759132
A_23_P90855	FARP2	down	1.6973544	0.0032741167
A_23_P433016	FBLN1	down	1.6043959	0.0020697946
A_23_P211631	FBLN1	down	1.5569307	0.0012052064
A_33_P3249872	FBLN1	down	1.5440387	0.0028277566
A_23_P143981	FBLN2	down	2.1242905	7.387959E-4
A_23_P151805	FBLN5	down	3.665948	2.7705195E-5
A_23_P368934	FBRSL1	down	1.5746208	0.0011991081
A_33_P3234457	FBRSL1	up	2.0013301	1.3448247E-4
A_23_P36724	FBXL14	down	1.6445584	7.683431E-4
A_33_P3333587	FBXL20	down	1.6027116	1.312749E-4
A_23_P342709	FBXO15	down	1.8788835	2.5672215E-4
A_23_P45999	FBXO2	down	2.4744918	2.0389864E-4
A_33_P3237220	FBXO24	down	1.5119592	6.449706E-4
A_33_P3237215	FBXO24	down	2.0577738	0.017550237
A_33_P3378126	FBXO32	down	1.5724182	0.010428334
A_33_P3401093	FBXO36	down	1.5188783	0.003864062
A_23_P422981	FBXO36	down	1.6067379	0.0034321866
A_23_P342825	FBXW4	down	1.5435213	0.004429568
A_23_P21495	FCGBP	down	4.54489	1.448417E-4
A_23_P34644	FCGR2B	down	1.7706071	0.04433918
A_23_P55936	FCGRT	down	1.8359294	2.9401408E-4
A_24_P219920	FEM1A	up	1.5640131	0.018992102
A_33_P3302389	FEM1A	up	1.6375042	0.0077916738
A_23_P80048	FER1L4	down	1.9262401	0.0013793921
A_23_P131935	FERMT1	up	1.6654127	2.589529E-4
A_24_P365506	FERMT1	up	1.7602595	0.009049297
A_33_P3344482	FERMT2	up	1.7678666	0.0035788629
A_23_P202881	FEZ1	down	1.7476884	0.013664771
A_23_P375372	FGA	down	6.292911	3.9330953E-5
A_23_P44274	FGA	down	9.787132	1.9630543E-5
A_24_P282251	FGA	down	6.8861885	2.2050108E-5
A_23_P136125	FGB	down	7.5313516	1.8849662E-5
A_33_P3404588	FGD4	down	2.1616151	5.862034E-4
A_24_P158946	FGD4	down	2.2353485	0.001043597
A_33_P3333282	FGF11	down	1.976302	0.0017708823
A_33_P3379886	FGF2	up	2.1427846	0.022927117
A_33_P3419696	FGF2	up	1.5003955	0.022192087
A_33_P3400248	FGF20	up	2.664517	0.0028331247
A_33_P3411907	FGF5	up	3.7241087	0.035498146
A_33_P3348719	FGF9	up	1.603039	0.034543004
A_23_P30126	FGFBP1	down	1.5231929	6.4477895E-4
A_24_P201381	FGFBP3	up	1.9618589	6.8201503E-4
A_23_P145134	FGFR1OP	up	1.713303	1.7383804E-4
A_24_P206624	FGFR2	down	3.7183611	0.003978562
A_23_P202334	FGFR2	down	3.2824528	2.3924953E-5
A_23_P212830	FGFR3	down	2.4246569	0.0043066624
A_23_P500501	FGFR3	down	2.3003125	8.930364E-5
A_23_P92754	FGFR4	down	2.1266658	2.465415E-4
A_23_P148088	FGG	down	9.2132225	2.3647695E-5
A_23_P20484	FGL1	down	4.3757806	2.4123363E-5
A_32_P61495	FHAD1	down	2.86206	0.009909784
A_33_P3216601	FHIT	down	2.075093	2.91051E-4
A_33_P3362326	FHL2	up	1.5116285	0.002587618
A_23_P112187	FIBCD1	down	1.7264411	0.02907404
A_33_P3276435	FILIP1	down	1.6914032	0.0032151658
A_23_P436369	FILIP1	down	1.6435609	7.389019E-4
A_23_P150693	FJX1	up	2.109881	4.9878898E-5
A_33_P3371564	FLJ10661	up	1.5677327	0.0041502127
A_24_P290013	FLJ10661	up	1.6694359	6.1245216E-4
A_23_P69941	FLJ11235	down	3.57688	3.5143233E-4
A_33_P3710442	FLJ11710	up	1.714822	0.016823543
A_33_P3663142	FLJ12334	up	1.8743362	6.166306E-5
A_23_P30163	FLJ13197	down	3.196384	0.006124695
A_33_P3394584	FLJ16779	down	1.8256329	0.025435336
A_33_P3397150	FLJ22184	down	1.524355	0.00524484
A_24_P838448	FLJ22536	down	1.7126946	6.345169E-4
A_33_P3540725	FLJ25917	up	2.5093164	1.2193579E-4
A_32_P447001	FLJ27352	down	2.1916661	6.624204E-4
A_33_P3364062	FLJ31356	down	2.3611126	0.017336192
A_33_P3777165	FLJ31715	up	1.6372297	0.0109859
A_24_P829183	FLJ32255	up	1.5447273	0.0011545568
A_32_P107644	FLJ35409	up	1.6190121	0.010294145
A_33_P3347099	FLJ36000	up	1.6266522	0.04519565
A_24_P497464	FLJ37644	down	6.552923	7.2091864E-4
A_33_P3323368	FLJ39639	down	2.2070394	0.04924739
A_24_P93736	FLJ40292	up	3.1249459	0.0054496643
A_33_P3520835	FLJ41455	up	1.9202058	0.021009691
A_32_P118847	FLJ42709	down	1.8389957	5.487365E-5
A_24_P51080	FLJ42709	down	2.1818388	0.0010819688
A_33_P3321781	FLJ44342	up	1.7432259	1.4628893E-4
A_33_P3887888	FLJ44511	down	2.8791637	0.011787109
A_24_P678418	FLJ45244	down	1.6954356	0.0018022091
A_33_P3237580	FLJ45513	up	2.4823408	1.5473357E-4
A_33_P3288219	FLJ45684	up	3.1112528	0.0011251116
A_33_P3227269	FLJ45983	down	1.8409246	8.494458E-5
A_33_P3418833	FLRT3	down	3.0908875	1.1551797E-4
A_33_P3405103	FLYWCH1	up	1.6152989	0.0019474106
A_32_P229132	FMN2	up	2.0261374	0.03745559
A_23_P160992	FMO4	down	1.9673662	0.0053850934
A_23_P233	FMO5	down	12.072011	1.3292585E-4
A_33_P3376214	FMO5	down	9.465979	5.179657E-5
A_23_P114883	FMOD	down	3.1681101	0.005901408
A_24_P334130	FN1	down	4.112958	5.493549E-4
A_23_P16834	FNDC4	down	1.8250127	0.0010063356
A_23_P53176	FOLR1	down	2.3080125	1.4149313E-4
A_23_P106194	FOS	down	2.5538297	3.0253542E-4
A_23_P429998	FOSB	down	1.76518	0.0032091415
A_23_P161624	FOSL1	up	3.7678382	8.950952E-5
A_23_P37127	FOXA1	down	2.1289825	6.7794885E-5
A_23_P142174	FOXA3	down	2.3025737	1.2132456E-4
A_23_P413585	FOXD2	down	1.7394382	4.156537E-4
A_23_P110957	FOXF2	up	1.5870087	0.043870088
A_33_P3355508	FOXL2	down	1.7728368	0.04175769
A_24_P379165	FOXO4	down	2.6529484	2.7397877E-4
A_33_P3283833	FOXS1	down	3.2952902	3.2767868E-5
A_32_P47157	FP588	down	6.4546328	0.0012090853
A_32_P107876	FRAS1	down	1.5293943	3.3170165E-4
A_33_P3367899	FRAT1	down	4.0195947	3.9330953E-5
A_33_P3261173	FRAT1	down	4.0231423	7.977629E-5
A_23_P12784	FRAT2	down	2.0071278	1.4696833E-4
A_23_P135132	FRMD3	down	2.1498694	0.030251045
A_33_P3363420	FRMD3	down	1.9373378	4.4129044E-4
A_33_P3363425	FRMD3	down	2.2683287	4.87783E-5
A_33_P3446495	FRMD4B	down	3.171981	1.4687641E-4
A_23_P26037	FRMD5	up	2.007462	2.863106E-4
A_33_P3238815	FRMD5	up	1.6035422	5.8068486E-4
A_24_P330303	FRMD6	up	1.622306	0.0010548537
A_23_P865	FRRS1	down	1.6296866	0.019978603
A_23_P110531	FST	down	1.7583387	4.043691E-4
A_33_P3249081	FSTL4	down	1.9943435	0.018282343
A_24_P251734	FSTL5	down	3.28783	0.01366899
A_23_P11543	FUCA1	down	1.6466671	2.4228665E-4
A_23_P3368	FURIN	down	2.1986644	2.5385967E-4
A_23_P106887	FUS	up	1.5238523	1.9027274E-4
A_23_P360316	FUT3	down	3.783598	0.0010412125
A_33_P3228445	FXYD2	down	2.885615	1.13616414E-4
A_23_P161769	FXYD2	down	3.0717454	1.7144812E-4
A_33_P3228460	FXYD3	down	2.5734937	0.0026749931
A_23_P150394	FXYD6	down	3.0720372	3.2767868E-5
A_23_P108437	FZD5	down	1.7271612	4.57827E-5
A_23_P209449	FZD7	down	1.965163	1.6126652E-4
A_23_P396858	FZD8	down	1.5567715	0.0022238821
A_23_P153026	GAA	down	1.6636158	2.7705195E-5
A_24_P4816	GABARAPL1	down	2.4377797	2.4486697E-4
A_33_P3812669	GABARAPL1	down	2.3514183	5.045943E-5
A_33_P3406493	GABBR2	up	2.2649968	0.007548002
A_23_P205789	GABPB1	up	1.5305971	0.005820628
A_33_P3277075	GABRB3	down	1.842819	3.0323039E-5
A_23_P23221	GADD45A	up	1.5519063	2.9144296E-4
A_23_P374844	GAL	up	2.3887093	8.6236556E-5
A_23_P120863	GAL3ST1	down	2.256517	1.5363001E-4
A_33_P3273436	GALM	down	1.6321208	0.0019391186
A_24_P212539	GALM	down	1.6217982	0.0012868289
A_23_P67971	GALM	down	1.6185405	7.466261E-4
A_33_P3210218	GALNT1	down	1.8602762	0.0058508688
A_23_P415652	GALNT12	down	1.8775507	5.045943E-5
A_24_P942370	GALNT4	down	3.6153944	3.2914887E-4
A_33_P3320017	GALNTL6	down	3.2819734	0.0012664906
A_23_P58280	GAR1	up	1.534485	1.521698E-4
A_24_P136522	GARNL3	up	3.146227	0.019246815
A_23_P146922	GAS6	down	1.5910987	0.039535556
A_23_P304450	GATA6	down	1.8004577	5.918969E-4
A_23_P131020	GATAD2A	up	1.5357317	0.0014012328
A_23_P327777	GATS	down	3.4246361	8.199485E-5
A_33_P3419691	GATS	down	1.9232371	1.8427498E-4
A_24_P281580	GATS	down	1.5064975	5.144106E-4
A_23_P18672	GBA3	down	3.1900237	0.03475265
A_23_P85693	GBP2	down	3.656737	0.0016298601
A_23_P51487	GBP3	down	2.7818904	2.6409197E-4
A_33_P3423969	GBX2	up	1.7862089	5.8854476E-4
A_23_P28485	GCA	down	1.713925	6.590164E-4
A_24_P290502	GCC2	down	1.5348159	0.030262325
A_33_P3369336	GCG	up	1.5574877	0.033113874
A_33_P3409467	GCGR	up	1.7134438	0.0066140154
A_23_P77328	GCHFR	down	1.7528048	1.2132456E-4
A_33_P3282489	GCNT1	down	2.1102865	0.006948769
A_24_P393571	GDA	down	1.9857863	3.0991386E-4
A_23_P383258	GDA	down	1.6246148	0.024469828
A_33_P3422659	GDAP1	up	1.8110138	0.001481903
A_24_P261567	GDPD5	down	1.8695208	0.021020781
A_24_P31003	GFER	up	1.582681	1.7733836E-4
A_33_P3262133	GFM1	up	3.4936187	0.004500246
A_23_P134058	GFOD1	up	2.646343	0.017945973
A_23_P144916	GFPT2	up	2.0838454	2.4123363E-5
A_33_P3639068	GFRA1	up	2.0294394	1.4687904E-4
A_24_P926400	GGA1	up	1.5195951	5.1854964E-4
A_33_P3419912	GGCT	up	1.6539913	9.4893156E-4
A_33_P3419910	GGCT	up	1.8444405	0.0035653806
A_23_P207387	GHDC	down	1.576786	0.0045091417
A_33_P3389008	GHITM	up	2.4604135	0.04680226
A_24_P208737	GHRLOS	up	1.6850665	0.0064221416
A_23_P141459	GIP	down	1.6126562	0.012494322
A_24_P404840	GJB1	down	6.1331773	0.016363062
A_23_P204947	GJB2	down	2.8028681	4.0195835E-5
A_24_P379233	GJB3	up	2.4694493	4.5073725E-4
A_33_P3388391	GJB4	down	2.014226	0.02311717
A_33_P3422822	GJC2	down	1.5138514	0.008923817
A_33_P3413840	GK	down	1.791721	9.186276E-4
A_23_P44436	GKN1	up	2.073755	0.03725446
A_23_P61317	GKN2	up	2.7020152	0.0439423
A_23_P61531	GLB1	down	1.5499394	6.6695E-4
A_33_P3419632	GLB1L3	up	1.7379171	0.04227117
A_33_P3418125	GLIPR1	up	2.2286167	1.6042522E-4
A_24_P381499	GLIPR1L2	down	1.8222444	0.005901038
A_24_P381505	GLIPR1L2	down	1.6128067	0.003275521
A_32_P78681	GLP2R	down	1.9748914	6.354723E-5
A_24_P381029	GLRX3	up	1.6132269	6.904863E-4
A_24_P53976	GLUL	down	1.8221362	1.33941085E-5
A_23_P75749	GLYAT	down	1.8990638	0.043922555
A_23_P72068	GMDS	down	1.7532718	0.002107739
A_23_P208866	GMFG	up	1.5422108	4.187512E-4
A_23_P76350	GNB3	up	1.8396282	0.005602741
A_32_P208403	GNG2	down	1.6512393	0.006357199
A_23_P26994	GNGT2	up	2.471212	0.013012587
A_33_P3220025	GOLGA6L6	up	2.0397282	0.0017822215
A_24_P50972	GOLGA6L6	up	1.6940029	0.0010277751
A_33_P3356776	GOLGA7B	up	2.5790193	1.4040926E-4
A_23_P135787	GOLGB1	down	1.7367495	8.133498E-4
A_24_P345377	GOLPH3L	down	1.5274564	1.2148039E-4
A_33_P3340639	GPAM	up	1.5854404	0.003922379
A_33_P3210671	GPAT2	up	1.8811129	0.042163428
A_33_P3211263	GPATCH4	up	2.0115042	1.2132456E-4
A_23_P97265	GPATCH4	up	2.19813	9.588198E-4
A_33_P3211268	GPATCH4	up	2.1365318	0.0059314133
A_32_P97169	GPC6	down	2.0219743	8.671582E-5
A_23_P371682	GPC6	down	2.0758748	0.0015488475
A_23_P8640	GPER	down	1.5636134	0.01012232
A_33_P3345816	GPER	down	1.5474713	0.023879202
A_23_P134426	GPNMB	down	1.9124032	1.0894867E-4
A_23_P415706	GPR133	down	2.5034227	8.753215E-5
A_23_P205575	GPR135	up	1.6130918	0.003918304
A_23_P45560	GPR143	down	2.025302	0.04775823
A_23_P20035	GPR146	down	2.0824766	0.0018563749
A_33_P3399363	GPR155	down	2.0951726	0.002747963
A_32_P132317	GPR155	down	1.8730189	0.0033980547
A_23_P167005	GPR160	down	1.5943924	1.4628893E-4
A_33_P3243439	GPR162	down	1.5107216	1.4010108E-4
A_33_P3351279	GPR37L1	down	1.554624	0.0052263127
A_23_P206280	GPR56	down	1.8165522	1.202688E-4
A_24_P931443	GPR68	down	2.085659	0.013776545
A_23_P19134	GPR98	down	5.152491	3.595373E-5
A_23_P96590	GPRASP1	up	2.0770476	0.006695114
A_33_P3285299	GPRIN2	up	1.5057285	7.0852076E-4
A_24_P76649	GPRIN3	down	1.754064	0.0054866625
A_33_P3293247	GPSM1	up	2.3338244	5.6830973E-5
A_23_P3038	GPX2	down	3.5236974	4.7838377E-5
A_24_P23258	GRAMD4	down	1.5305835	2.9401408E-4
A_23_P122863	GRB10	up	1.731723	1.4628893E-4
A_23_P163992	GRB7	down	2.178052	3.9330953E-5
A_33_P3379406	GREB1	up	1.6128025	6.894281E-4
A_23_P412476	GREB1	up	2.538403	0.024283547
A_33_P3271470	GREB1L	up	1.8213913	0.016516907
A_23_P432947	GREM1	up	2.2093036	3.489959E-4
A_33_P3319870	GREM1	up	2.4465961	1.1183806E-4
A_24_P40626	GREM2	down	2.1400108	7.179153E-5
A_23_P52067	GRHL3	down	2.1376143	7.276974E-4
A_23_P347541	GRIN3A	up	1.6195275	0.04099877
A_33_P3394213	GRIN3B	down	1.595776	0.0032199277
A_23_P212756	GRK4	down	3.0252023	0.0056741717
A_33_P3282390	GRM4	up	2.3194737	0.032916572
A_24_P135748	GRTP1	down	3.2325966	1.7715909E-4
A_23_P139864	GSG1	up	2.4361317	0.033869106
A_33_P3423365	GSN	down	2.29714	4.633558E-4
A_23_P255884	GSN	down	2.2353497	4.8397994E-4
A_23_P214300	GSTA2	down	4.266312	0.0011305119
A_23_P110941	GSTA4	down	1.5208411	2.62305E-4
A_23_P93141	GSTA5	down	20.623116	6.515169E-5
A_23_P115407	GSTM1	down	1.6294003	0.0017094819
A_23_P397208	GSTM2	down	1.8384002	0.001301202
A_23_P12343	GSTM3	down	1.5283935	9.250096E-5
A_23_P217917	GSTM4	down	1.6616967	0.0053176233
A_33_P3374378	GTDC1	down	3.4239354	0.017549373
A_23_P168567	GTF2I	down	1.5635523	6.241364E-4
A_33_P3239455	GTF2IRD2	down	3.7500293	0.0076726717
A_33_P3317543	GTF2IRD2	down	2.2430131	0.003226431
A_23_P59616	GTF2IRD2	down	2.6172435	4.207268E-4
A_23_P20732	GTF3C4	up	1.5030668	4.8380578E-4
A_23_P28068	GTPBP3	up	1.7736901	2.124456E-4
A_33_P3300800	GUCY2E	down	5.485761	8.122987E-4
A_23_P332399	GULP1	down	1.5993431	9.1886404E-4
A_33_P3214209	GUSBP1	up	2.0847113	8.2447066E-4
A_23_P217704	GYG2	down	1.7092777	6.1250554E-4
A_33_P3284253	GYG2	down	1.5181751	0.0010523712
A_24_P52697	H19	down	1.5780977	0.0013456476
A_24_P626850	H6PD	down	2.0548654	6.308971E-4
A_23_P1173	HABP2	down	6.104666	1.025881E-4
A_23_P154708	HAO1	down	3.2074265	0.027681047
A_23_P393034	HAS3	up	2.8221893	2.7530227E-4
A_23_P203558	HBB	down	10.092668	5.3088233E-4
A_24_P75190	HBD	down	1.8683352	0.014304155
A_24_P140608	HBEGF	up	1.7482252	0.0011647079
A_23_P215787	HBP1	down	1.8931489	3.4695485E-4
A_33_P3345586	HCN2	down	1.5161312	0.020486431
A_33_P3301876	HDAC4	up	2.1982129	0.0010196468
A_24_P125283	HDAC5	down	1.5903987	0.0010983796
A_33_P3296807	HDAC8	up	1.6015338	0.008506505
A_33_P3251332	HEATR5A	down	1.6017138	7.8893834E-5
A_23_P433369	HEATR5A	down	1.7424557	0.0014109479
A_33_P3357759	HEATR7B1	down	5.194954	1.7373275E-4
A_32_P427222	HEATR7B1	down	3.4478471	3.6901294E-4
A_23_P59349	HECA	down	1.9462008	2.0255111E-5
A_33_P3221343	HECTD2	up	1.9125973	0.013050259
A_33_P3216994	HERC4	up	1.5993408	0.0014165527
A_23_P6596	HES1	down	1.6015836	0.006915708
A_23_P201687	HES2	down	1.862529	0.0024441683
A_23_P304716	HES2	down	1.888299	0.004411091
A_32_P83845	HEY1	down	1.5215836	0.0030750933
A_33_P3328883	HGC6.3	down	4.248716	3.960514E-4
A_23_P250164	HGD	down	5.871785	3.2767868E-5
A_23_P112061	HGSNAT	down	1.7516091	1.2660891E-4
A_23_P86064	HHIPL2	down	2.6948903	0.004703644
A_24_P144784	HILS1	down	6.628519	3.0135224E-4
A_24_P363548	HIP1	down	1.5165405	0.043552928
A_23_P167983	HIST1H2AC	down	1.6436312	6.964767E-5
A_33_P3360216	HIST1H2AI	up	1.5542694	0.015548464
A_33_P3229241	HIST2H2BF	down	1.5908628	0.018205753
A_23_P137909	HIST3H3	up	1.5315036	0.04870007
A_32_P175739	HK2	down	2.1567364	0.0013354942
A_23_P42306	HLA-DMA	down	3.763244	6.354723E-5
A_24_P50245	HLA-DMA	down	3.7054362	6.16588E-5
A_32_P351968	HLA-DMB	down	3.530127	3.1262978E-5
A_33_P3271634	HLA-DPB1	up	2.1973088	0.032583132
A_33_P3400578	HLF	down	1.683581	0.036080487
A_23_P42331	HMGA1	up	1.7430656	2.721622E-4
A_23_P95930	HMGA2	up	1.8835129	1.2121153E-4
A_33_P3357658	HMGA2	up	2.217838	5.2028225E-4
A_23_P145	HMGCL	down	1.7719153	9.241605E-5
A_32_P49508	HMGCLL1	down	2.4333658	0.005167897
A_33_P3214012	HMGCLL1	down	2.2540092	0.0014596087
A_23_P136909	HMGN5	down	1.6336622	9.186276E-4
A_33_P3322363	HMSD	down	1.759486	6.4746174E-4
A_33_P3395321	HN1	up	1.5538915	7.8893834E-5
A_33_P3328312	HNF1A	down	1.7302632	2.2238046E-4
A_24_P314515	HNF1A-AS1	down	1.9640858	5.761715E-4
A_33_P3286492	HNF4G	down	1.5698115	0.0011723825
A_23_P251453	HNF4G	down	2.6469193	0.0027947323
A_24_P915806	HNMT	down	2.0576725	0.0028277566
A_23_P56734	HNMT	down	5.5581694	6.308971E-4
A_33_P3384260	HNRNPA1	up	1.56648	0.0037309218
A_24_P338187	HNRNPH3	up	1.702162	0.0063041393
A_33_P3362727	HNRNPK	up	1.7989186	0.012038293
A_23_P364613	HOGA1	down	1.6208992	0.0010833276
A_33_P3372251	HOMER1	up	2.183051	0.022589317
A_33_P3265376	HOMER3	up	1.5374994	8.6775416E-4
A_23_P39364	HOMER3	up	1.509195	6.319078E-4
A_33_P3409844	HOOK1	down	2.4369655	0.013032785
A_24_P921897	HOOK1	down	2.3510659	0.0014271903
A_24_P200854	HOXA2	up	1.5171413	0.0014486049
A_33_P3377519	HOXA6	down	1.681516	0.030675836
A_24_P365015	HOXB13	down	1.8187758	3.8734628E-4
A_23_P107283	HOXB2	down	2.747354	1.1692755E-4
A_23_P120243	HOXD1	down	2.4465206	9.4451726E-4
A_23_P210164	HOXD8	down	1.6556914	0.0039514233
A_23_P206760	HP	down	1.6360822	0.001923443
A_33_P3246133	HPCA	down	1.9349239	0.0047497987
A_23_P139527	HPD	down	1.57777	0.024021093
A_23_P74449	HPDL	up	2.2179894	7.291988E-5
A_33_P3289236	HPR	up	2.407108	0.022351278
A_23_P161998	HPX	down	5.0172396	6.4164604E-4
A_33_P3364060	HR	down	1.738547	1.5650102E-4
A_33_P3324206	HR	down	2.698382	3.922024E-4
A_23_P98183	HRAS	up	1.5152345	0.0017822215
A_23_P416314	HRASLS5	up	1.8938699	0.0052879867
A_23_P25194	HRK	up	2.839515	1.0452821E-4
A_33_P3344277	HS1BP3	up	3.0084825	3.7215897E-4
A_33_P3344282	HS1BP3	up	2.2459164	0.0026854877
A_23_P121657	HS3ST1	down	2.202347	3.2465283E-5
A_24_P23625	HS3ST3B1	down	3.8887258	0.0018563749
A_33_P3302185	HS3ST6	down	2.1916754	2.813621E-4
A_24_P8220	HS6ST1	down	1.7206101	1.5473357E-4
A_33_P3882659	HSP90AB5P	up	1.506457	0.0038917607
A_23_P91334	HSPA12B	up	1.5879512	3.0483515E-4
A_23_P114903	HSPA6	up	2.6714978	5.449437E-4
A_33_P3380625	HSPG2	up	1.6258768	0.0016352969
A_24_P307580	HTATIP2	down	1.5034864	2.1426809E-4
A_33_P3357813	HTR1D	up	1.5819142	0.006582024
A_33_P3406836	HTR1F	down	2.3974552	0.0014312378
A_33_P3345016	HTR6	up	1.7444468	0.023619382
A_23_P500381	HTR7	up	1.61324	0.0017733049
A_32_P174572	HTR7P1	up	1.502688	9.067037E-5
A_23_P97990	HTRA1	down	1.7112507	2.2226703E-4
A_23_P133739	HUS1B	up	3.4167297	0.0070834854
A_23_P69329	HYAL1	down	2.074712	2.3566218E-4
A_23_P160582	HYI	up	2.2844467	1.3293712E-4
A_23_P200976	HYI	up	2.209314	4.7529575E-5
A_23_P215419	ICA1	down	1.6471541	7.3312287E-4
A_24_P372012	ICA1	down	1.7428157	7.297071E-4
A_23_P153320	ICAM1	up	1.7550182	0.0020304718
A_23_P344988	ICK	down	1.7035798	3.595373E-5
A_23_P252306	ID1	down	1.7063531	8.182028E-4
A_33_P3229370	ID4	down	2.3634577	4.2497064E-4
A_32_P45009	IDH1	down	1.5660232	3.2220242E-4
A_23_P129209	IDH2	down	1.5778941	0.014770508
A_23_P24275	IDI2-AS1	up	1.5609727	0.006339427
A_33_P3237266	IDS	up	1.6533188	0.0033582884
A_33_P3341787	IDS	up	1.5870265	7.2992523E-4
A_23_P42257	IER3	up	1.5613973	3.8060136E-4
A_33_P3236102	IER5L	down	1.6410928	9.225545E-5
A_23_P68155	IFIH1	down	1.6214145	0.003962922
A_23_P52266	IFIT1	down	1.5518508	0.021785777
A_23_P72737	IFITM1	down	6.0078	8.445358E-4
A_33_P3423941	IFITM1	down	5.389737	7.149959E-4
A_33_P3358601	IFITM10	down	3.0853791	1.447691E-4
A_24_P287043	IFITM2	down	2.2737288	1.1702774E-4
A_23_P87545	IFITM3	down	2.2384534	2.1189066E-4
A_24_P16124	IFITM4P	down	2.180641	3.1472262E-4
A_33_P3345086	IFNA7	down	1.7402742	0.038208395
A_24_P137897	IFRD1	up	1.7799377	2.8672675E-4
A_23_P140725	IFT140	down	1.5727966	0.001907049
A_33_P3234020	IGDCC3	up	2.5570626	0.0107948305
A_23_P421379	IGF2	down	1.9270521	0.008627929
A_23_P150609	IGF2	down	1.8705746	0.002041604
A_23_P215634	IGFBP3	down	2.9230835	1.5258716E-4
A_23_P383009	IGFBP5	down	3.10891	0.04251922
A_33_P3289845	IGFL1	down	1.8205733	5.9103704E-4
A_23_P333683	IGSF10	down	2.4991047	0.011115519
A_23_P398189	IGSF11	down	1.5203582	0.0012659192
A_23_P203173	IL10RA	down	2.9512522	0.03759468
A_33_P3243887	IL11	up	1.6139396	6.367235E-4
A_23_P71867	IL11RA	down	1.5930468	0.0016598154
A_33_P3540143	IL17RA	down	1.9403673	7.9121144E-4
A_33_P3228322	IL18BP	up	1.620675	0.03498384
A_24_P208567	IL18R1	down	1.5294045	0.012022745
A_33_P3211666	IL18R1	down	1.606639	0.0040866113
A_33_P3221960	IL18RAP	up	1.5696834	0.019998478
A_23_P79518	IL1B	down	3.0087302	6.6007685E-4
A_33_P3396389	IL1R1	down	1.7519367	7.5960293E-4
A_24_P200023	IL1R1	down	1.9241575	0.0014455427
A_24_P63019	IL1R2	down	4.492655	0.0014679083
A_23_P167250	IL21	down	1.9212224	0.03822114
A_33_P3232692	IL24	up	4.611062	0.005743491
A_33_P3346826	IL32	up	2.120863	6.004401E-4
A_23_P15146	IL32	up	2.1997237	7.8750367E-4
A_33_P3405424	IL4I1	up	2.1232045	8.950952E-5
A_23_P71037	IL6	up	5.1038547	1.0655081E-4
A_33_P3287338	IL6ST	down	1.7653981	0.011131605
A_33_P3233834	IL6ST	down	1.5427355	0.021882074
A_33_P3233843	IL6ST	down	1.546259	0.020779556
A_23_P142590	ILKAP	up	1.610655	0.0052298536
A_23_P302094	IMP4	up	1.6630349	0.0020968462
A_23_P18119	IMPG2	up	2.0005248	0.044724036
A_23_P35444	INA	up	1.5829904	6.6280906E-4
A_23_P321034	INADL	down	1.8771455	3.9330953E-5
A_33_P3306413	INCA1	down	1.5571084	1.5650102E-4
A_23_P218131	INF2	up	2.5147803	2.3924953E-5
A_23_P48070	ING4	down	1.8275342	2.4364368E-4
A_32_P60223	ING5	up	1.5369563	4.2978462E-4
A_33_P3283083	INPP4B	down	1.5138916	0.014101924
A_23_P61149	INPP5D	down	1.6724033	4.156537E-4
A_24_P944458	INSIG2	down	1.5639225	8.6337177E-4
A_33_P3334828	INSL3	down	2.1083176	3.922024E-4
A_23_P112220	INSL4	down	5.032549	1.8849662E-5
A_33_P3335725	INSR	down	2.0197916	4.7879881E-4
A_33_P3320804	IP6K1	down	1.6214931	0.023153396
A_23_P162970	IPO4	up	1.5673506	0.0029582274
A_33_P3371514	IPPK	up	1.5337777	2.6992479E-4
A_24_P266285	IQCE	up	1.9851809	3.257612E-4
A_23_P73780	IRAK1	up	1.5081563	0.010737236
A_33_P3352970	IRAK2	up	2.3475375	1.917877E-4
A_24_P158903	IRAK4	down	1.5285882	0.0018795279
A_23_P125082	IRF2	down	1.5471752	0.025424695
A_24_P497186	IRF2BP2	down	1.537933	0.005510573
A_23_P65442	IRF9	down	1.6624877	4.3076577E-4
A_24_P154037	IRS2	down	1.8637618	1.1847458E-4
A_23_P110837	IRX4	up	1.9524729	0.0024194429
A_23_P819	ISG15	up	1.8155088	3.138321E-4
A_23_P32404	ISG20	down	1.8350194	6.353811E-5
A_23_P81529	ISL1	down	2.1905255	0.021651529
A_23_P66117	ITFG3	down	1.6838043	4.3688732E-4
A_33_P3256914	ITFG3	down	2.5944383	0.0016237167
A_33_P3353791	ITGA1	down	2.745034	0.003733266
A_23_P206022	ITGA11	down	2.175756	9.186276E-4
A_23_P55251	ITGA3	up	1.6298959	0.004771738
A_23_P206806	ITGAL	down	3.9297926	4.363099E-4
A_23_P124108	ITGAM	up	1.595028	0.0029385262
A_23_P154507	ITGB1BP1	up	1.5708694	6.511594E-5
A_23_P45424	ITGB1BP2	up	1.7519381	5.5732223E-4
A_23_P329573	ITGB2	down	3.2873945	1.3145157E-4
A_23_P154217	ITGB6	down	1.9227524	0.031897817
A_23_P113777	ITGBL1	up	1.572031	0.0011546455
A_23_P202053	ITIH2	down	3.2992816	8.190218E-5
A_23_P95790	ITLN1	down	3.3179333	0.016798988
A_23_P171074	ITM2A	down	6.779924	4.3450043E-5
A_24_P402690	ITM2C	down	1.7130044	0.0010664472
A_33_P3298128	ITPR2	down	1.7951158	0.010440113
A_23_P106024	JAG2	up	1.6196012	0.021471655
A_33_P3878772	JAK2	down	1.6474771	8.165722E-4
A_24_P59667	JAK3	down	2.0838263	1.9018275E-4
A_23_P359897	JHDM1D	down	1.610428	1.5840874E-4
A_23_P68423	JPH2	up	1.9557365	0.03255133
A_24_P150791	JPH3	down	1.6965164	0.008598835
A_23_P54055	JUB	up	1.6182172	2.4010045E-4
A_24_P241815	JUNB	down	1.699499	4.9443386E-4
A_23_P501822	JUP	down	2.154236	2.535014E-4
A_24_P410797	KALRN	down	3.4234412	0.0022467051
A_32_P51237	KANK4	down	2.415441	0.0016853153
A_33_P3260530	KANK4	down	2.4021318	0.004101153
A_23_P421011	KAZALD1	down	2.2283187	2.0787744E-4
A_24_P192727	KAZALD1	down	2.122317	1.1847458E-4
A_23_P127557	KBTBD3	down	1.5039321	0.00731701
A_24_P31627	KCNB1	up	2.6178777	0.014307644
A_23_P203439	KCNC1	up	1.6708822	0.030126294
A_33_P3237379	KCNC1	up	1.9556928	0.04672849
A_23_P315772	KCND1	down	2.3758209	0.007424044
A_23_P24948	KCNE3	down	7.6655045	2.1150523E-4
A_33_P3246448	KCNE4	down	2.6186645	0.032555155
A_33_P3424062	KCNF1	up	2.7418137	1.1970359E-4
A_33_P3362296	KCNG1	up	1.6860188	4.827064E-4
A_23_P1973	KCNJ11	down	1.9903319	0.011414374
A_23_P501193	KCNJ16	down	5.4277987	1.33941085E-5
A_23_P329261	KCNJ2	down	2.6363676	1.1269343E-4
A_23_P126075	KCNK1	down	1.552786	3.2257306E-4
A_23_P91104	KCNK3	down	2.7522016	4.24109E-4
A_33_P3213792	KCNK4	down	1.5057027	0.0044710827
A_23_P319423	KCNK5	down	2.869178	4.5625617E-5
A_23_P60727	KCNMA1	up	1.7973361	0.044203706
A_24_P156490	KCNMA1	up	2.4725537	3.8516497E-5
A_32_P181222	KCNMA1	up	2.281292	4.5874974E-4
A_23_P64792	KCNMB4	down	2.3750129	1.3891403E-5
A_23_P119573	KCNN1	down	2.2811656	0.004058986
A_23_P126167	KCNN3	down	2.109842	0.0033243012
A_23_P429977	KCNQ1	down	6.3730226	2.3924953E-5
A_23_P120103	KCNS3	down	1.8260412	2.0208603E-4
A_33_P3892608	KCNT2	down	3.7201855	0.001179875
A_33_P3420545	KCNV1	down	2.2091043	2.7705195E-5
A_33_P3396600	KDM4B	down	1.7634542	0.01083616
A_33_P3276455	KDM5B	down	2.1251125	0.0015962463
A_24_P942630	KDM6B	down	1.5921018	0.008026517
A_33_P3309984	KHK	up	1.6718688	2.0389864E-4
A_23_P20683	KIAA0020	up	1.7416909	3.1052157E-4
A_33_P3243069	KIAA0040	down	2.0439525	0.009197559
A_23_P371787	KIAA0247	down	1.5208507	2.3338027E-4
A_24_P314597	KIAA0319L	up	1.5602753	4.930242E-4
A_33_P3215487	KIAA0415	up	1.691704	2.715447E-4
A_33_P3522511	KIAA0485	up	1.6561326	0.025595339
A_23_P206310	KIAA0513	down	1.7200246	4.313172E-4
A_24_P912372	KIAA0754	up	1.9329853	0.015375618
A_33_P3358243	KIAA1161	down	1.6476318	3.5606886E-4
A_33_P3233580	KIAA1217	down	1.5376511	0.021394817
A_23_P393880	KIAA1244	down	1.9634571	4.4003397E-4
A_33_P3387951	KIAA1244	down	1.7804903	0.028658988
A_33_P3246580	KIAA1244	down	1.6877978	0.0058334013
A_23_P161481	KIAA1274	up	1.5746367	0.0017694313
A_23_P99853	KIAA1370	down	2.5465252	1.8849662E-5
A_24_P306136	KIAA1432	down	1.6799479	5.032322E-4
A_33_P3293446	KIAA1462	up	1.7609462	2.6431047E-5
A_33_P3217704	KIAA1539	down	1.816717	0.0039624
A_23_P394043	KIAA1543	down	1.7936516	0.0050042463
A_33_P3419134	KIAA1598	down	1.7952877	0.030974682
A_23_P123086	KIAA1908	down	1.8804843	3.2793698E-4
A_33_P3293511	KIAA1984	down	3.890627	0.011776937
A_33_P3326730	KIAA1984	down	2.2795851	0.04686711
A_23_P386356	KIF12	down	4.254738	1.9618268E-4
A_23_P147388	KIF13B	down	1.6987597	1.5473357E-4
A_33_P3244083	KIF13B	down	2.1026068	0.0059314133
A_24_P145066	KIF1B	up	1.6324605	0.0014385744
A_23_P59410	KIF25	down	2.6519089	0.001070232
A_33_P3413821	KIRREL	up	1.6371536	0.006127418
A_23_P315451	KIRREL2	down	1.7933271	1.8775107E-4
A_23_P104741	KIRREL3	up	1.9771497	7.558673E-5
A_24_P133253	KITLG	down	2.098442	0.0010598099
A_23_P350617	KLB	down	1.5549524	6.035963E-4
A_23_P397308	KLC4	down	1.5722547	0.046749532
A_23_P354805	KLF12	down	1.7270669	2.4218019E-4
A_32_P197489	KLF13	down	1.7246459	1.4891436E-4
A_23_P217528	KLF8	down	2.0759788	0.011332907
A_23_P415401	KLF9	down	4.1735997	3.2767868E-5
A_24_P116242	KLHDC2	down	1.5198342	8.5937354E-4
A_24_P117410	KLHDC7B	up	2.4288218	0.016630372
A_24_P521994	KLHL24	down	3.044858	8.569407E-5
A_33_P3288491	KLHL38	down	1.8089452	0.021621998
A_23_P16252	KLK1	down	5.584893	0.0016732245
A_23_P151046	KLRC1	down	3.8069532	0.014313842
A_23_P128281	KLRC3	down	4.9606175	0.0010257013
A_23_P218058	KLRC4	down	3.7684863	7.8030414E-4
A_24_P261760	KLRG1	down	1.5954355	0.015488679
A_23_P212258	KNG1	down	2.1642585	0.013776545
A_33_P3214869	KPNA7	down	2.596192	7.179153E-5
A_23_P68851	KREMEN1	down	1.8779602	5.179657E-5
A_23_P211401	KREMEN1	down	1.8863511	0.0020847248
A_33_P3396214	KREMEN2	up	1.6721652	1.3293712E-4
A_33_P3345534	KRT14	down	2.0306814	0.045617316
A_23_P66854	KRT20	down	5.629376	0.0016218494
A_23_P425925	KRT222	down	1.6158156	2.4643616E-4
A_23_P101054	KRT34	up	8.939951	4.296812E-4
A_23_P2674	KRT4	down	6.665596	1.3314895E-4
A_24_P331704	KRT80	up	1.8250297	5.417071E-4
A_23_P363769	KRT86	down	1.5773412	0.002109551
A_33_P3293753	KRTAP10-9	up	1.5802615	0.014247338
A_33_P3354404	KRTAP12-2	up	1.9864457	0.0056741717
A_33_P3340666	KRTAP19-5	up	1.5892695	0.04031011
A_33_P3251421	KRTAP21-1	up	1.8896892	0.0044088583
A_33_P3209615	KRTAP4-8	up	1.5601203	0.013339152
A_33_P3263664	KRTAP6-2	up	1.6841441	5.6479406E-4
A_23_P207774	KSR1	down	2.0137956	0.008778278
A_33_P3303810	LAD1	down	2.3849988	4.2712414E-5
A_33_P3262560	LAMA3	up	3.1273143	1.6972556E-4
A_33_P3223780	LAMB2	down	1.6488671	0.004097071
A_33_P3338116	LAMB2	down	1.5299486	0.001831948
A_33_P3413815	LAMB2P1	down	3.6238434	8.494458E-5
A_23_P201636	LAMC2	up	3.077899	3.2767868E-5
A_23_P160968	LAMC2	up	2.7939541	4.1899603E-4
A_24_P259922	LANCL1	down	1.590462	0.0020304718
A_33_P3391375	LANCL3	up	1.7098478	0.034303732
A_23_P91697	LARGE	down	2.4672973	5.3946158E-5
A_23_P44112	LAT	up	1.7424786	1.230408E-4
A_23_P127565	LAYN	up	1.8595845	5.9677515E-4
A_23_P120227	LBH	down	2.0072982	0.0039045084
A_33_P3364268	LBH	down	1.6226072	0.001951066
A_33_P3364263	LBH	down	1.6412371	0.0051762364
A_23_P143178	LBP	down	4.5687103	9.352753E-4
A_23_P404685	LCE1A	up	1.5307441	0.026435457
A_23_P115519	LCE3D	up	1.7034322	0.044203706
A_23_P169437	LCN2	down	4.641	4.0195835E-5
A_23_P54918	LDHD	down	2.6972544	4.4249068E-4
A_33_P3332406	LDLRAD1	down	5.5046577	6.1871385E-4
A_24_P491397	LDLRAD1	down	4.0932207	0.0014248616
A_24_P391574	LDLRAD3	up	1.5003846	0.0051040608
A_23_P160336	LEFTY1	down	3.4201558	0.0037340424
A_23_P161135	LEPR	down	1.765122	0.04579527
A_33_P3214785	LEPROT	up	1.7182732	0.0045358147
A_23_P94998	LETM1	up	1.64606	0.0013610801
A_23_P348264	LETM2	up	1.7284976	8.3501154E-4
A_23_P120902	LGALS2	down	14.531149	4.5969995E-5
A_23_P254917	LGALS4	down	3.6132815	4.6227917E-5
A_24_P238250	LGALS7	down	2.6678813	3.1039616E-4
A_23_P116557	LGALS9	down	1.9547787	0.0034321866
A_32_P452655	LGALS9C	down	2.6368353	1.5840874E-4
A_23_P25994	LGMN	down	1.826354	0.0013851498
A_23_P23839	LGR6	down	2.245066	2.2648506E-4
A_23_P93169	LGSN	down	1.923189	3.5711346E-4
A_33_P3315959	LGSN	down	1.7862929	0.001427665
A_23_P88069	LHFP	up	2.8164523	7.7047574E-5
A_23_P75299	LHPP	down	3.1628036	8.332769E-5
A_24_P355493	LHPP	down	1.5401099	4.214332E-5
A_23_P23869	LHX4	up	1.5475343	0.040320463
A_33_P3365437	LHX9	down	1.7584053	0.0012895772
A_23_P327562	LHX9	down	2.9117558	0.01143999
A_24_P233488	LIF	up	1.5659269	0.0146008255
A_24_P122137	LIF	up	1.5001105	0.0010833276
A_23_P151267	LIMA1	down	2.12875	1.1439177E-4
A_32_P117354	LIMCH1	down	1.5424604	4.7175147E-4
A_23_P99253	LIN7A	down	2.6311595	4.3492095E-5
A_24_P112941	LINGO1	up	1.5699625	0.004269116
A_23_P157926	LINGO2	down	7.9167504	2.7142168E-4
A_23_P88559	LIPC	down	3.5125446	0.01677063
A_33_P3372074	LLGL2	down	1.9189131	4.56953E-5
A_24_P307869	LLGL2	down	1.550616	2.3206385E-4
A_33_P3359115	LMBRD1	down	1.5813355	0.0014661525
A_24_P18917	LMF1	down	1.9021689	1.01765414E-4
A_33_P3280796	LMO7	down	1.9429649	0.030153066
A_23_P306479	LOC100009676	up	1.6223209	4.2266553E-4
A_33_P3745020	LOC100126584	down	2.5436954	0.0015333537
A_23_P57007	LOC100127886	up	2.1413531	0.018334778
A_33_P3392460	LOC100128077	down	3.0373552	2.6554792E-4
A_33_P3394978	LOC100128239	up	1.850159	9.975615E-4
A_33_P3232204	LOC100128343	up	1.8503721	0.0016402841
A_33_P3394694	LOC100128498	down	1.6117222	2.1686485E-5
A_32_P103614	LOC100128511	down	1.7396709	1.5120988E-4
A_33_P3239527	LOC100128517	up	2.299755	0.026900074
A_33_P3381117	LOC100128563	up	2.199353	0.00215347
A_33_P3277953	LOC100128811	up	3.5289404	8.864016E-4
A_33_P3411885	LOC100128851	up	1.771447	0.024644341
A_33_P3294372	LOC100128881	up	2.2599225	0.0028456382
A_33_P3241299	LOC100128881	up	1.6105839	0.0033243012
A_33_P3331021	LOC100129148	down	2.1086204	0.0013314208
A_33_P3362208	LOC100129233	up	1.9409992	0.003344736
A_33_P3333777	LOC100129387	up	1.6547894	2.4198592E-4
A_33_P3388486	LOC100129518	down	1.8911147	0.0017777074
A_33_P3413098	LOC100129550	down	1.6614469	0.0012154937
A_23_P396299	LOC100129827	down	2.5221035	4.2266553E-4
A_33_P3418371	LOC100129831	up	1.5303321	0.04672849
A_33_P3245480	LOC100130000	down	2.2511613	0.0016912651
A_33_P3373985	LOC100130009	up	1.6785542	3.3418502E-4
A_33_P3351606	LOC100130155	up	1.5268314	0.04137206
A_33_P3285334	LOC100130417	down	2.7888393	5.8352895E-4
A_33_P3330114	LOC100130417	down	3.6362383	2.0821842E-4
A_33_P3348001	LOC100130458	down	2.1021283	0.035992127
A_33_P3331711	LOC100130463	up	1.6575979	0.015637591
A_33_P3259938	LOC100130547	down	1.5703048	0.0025382305
A_33_P3416124	LOC100130872	up	1.9049671	0.024021093
A_33_P3247678	LOC100130876	up	1.8893802	0.0054228557
A_33_P3355921	LOC100130894	down	2.0199976	0.006400521
A_33_P3254727	LOC100130921	up	2.950016	0.020282025
A_33_P3356361	LOC100131089	down	1.6935749	5.351515E-4
A_24_P857624	LOC100131096	down	1.8813691	6.725715E-4
A_33_P3398578	LOC100131208	down	4.613258	3.0742833E-4
A_33_P3632937	LOC100131262	up	2.4327648	4.146765E-5
A_33_P3549091	LOC100131347	down	1.7882932	0.042796746
A_33_P3216277	LOC100131354	up	1.5992674	0.008747978
A_33_P3222653	LOC100131366	down	1.8529909	2.4198592E-4
A_33_P3274754	LOC100131434	down	1.6437874	0.036375318
A_33_P3306654	LOC100131551	down	4.3156037	6.504785E-5
A_33_P3288694	LOC100131607	down	1.7842164	0.0025996224
A_33_P3257020	LOC100131691	down	3.1144145	0.015135906
A_32_P84728	LOC100131727	down	1.8564095	0.038167503
A_33_P3423700	LOC100131829	up	1.8514508	0.0058763935
A_33_P3347057	LOC100132005	down	1.8788248	0.032242488
A_32_P515431	LOC100132057	down	1.74768	3.034185E-4
A_23_P304016	LOC100132167	down	1.8377025	0.0019852961
A_32_P472875	LOC100132234	down	2.0936303	0.007292968
A_24_P942017	LOC100132356	up	1.5853059	0.024283547
A_33_P3420426	LOC100132724	up	1.511587	9.887778E-4
A_33_P3421480	LOC100133145	up	2.4915988	0.00667436
A_33_P3376454	LOC100133299	up	2.613444	0.0016524902
A_32_P437876	LOC100133315	down	1.5424268	0.025161484
A_33_P3251492	LOC100133669	down	1.9594215	2.887003E-4
A_33_P3231858	LOC100133991	down	1.7126944	0.0022467051
A_24_P693321	LOC100190986	up	1.5562749	0.011796351
A_33_P3258462	LOC100192426	down	2.3320854	3.2063382E-4
A_24_P306443	LOC100233156	down	1.7784988	1.5589272E-4
A_33_P3391387	LOC100268168	up	2.0005789	1.6576138E-4
A_32_P890614	LOC100268168	up	2.6321273	0.03664258
A_24_P376422	LOC100287164	down	1.6758996	0.008854767
A_33_P3276845	LOC100288018	down	4.7245765	0.0027905141
A_33_P3391756	LOC100288271	down	1.666041	0.048311993
A_33_P3232930	LOC100289178	down	1.7017912	0.03733151
A_33_P3328410	LOC100291851	down	1.9043511	0.00900706
A_24_P408801	LOC100293516	up	1.7672962	0.04870867
A_33_P3336592	LOC100499221	down	3.2872434	0.01958596
A_33_P3290089	LOC100505585	down	3.1224842	1.21134566E-4
A_32_P154223	LOC100505683	down	2.088996	9.088882E-5
A_33_P3358621	LOC100506036	up	1.6018953	6.1762927E-4
A_33_P3217322	LOC100506209	up	2.0845728	0.0077569187
A_33_P3514859	LOC100506342	up	1.5905238	4.834855E-4
A_33_P3300867	LOC100506514	up	2.011773	0.018091729
A_33_P3328903	LOC100506533	down	2.382544	0.009647531
A_33_P3309110	LOC100506713	down	1.7708277	0.026473107
A_24_P16214	LOC100506930	up	1.8883243	0.011314785
A_24_P196384	LOC100507010	down	1.6803691	1.5925991E-4
A_33_P3285195	LOC100507012	down	2.3067567	1.3293712E-4
A_24_P463929	LOC100507203	down	3.9728775	9.0791925E-4
A_33_P3354374	LOC100507410	down	1.6160924	0.028057765
A_32_P19840	LOC100507507	up	1.621043	0.010240585
A_33_P3397073	LOC100507547	down	1.6501368	9.1999763E-4
A_33_P3230594	LOC100507547	down	1.5884283	7.6193357E-4
A_33_P3870906	LOC100507634	up	1.8359388	0.014830109
A_23_P170581	LOC100507962	up	1.5594081	0.0038853036
A_32_P148476	LOC100508181	up	1.7695794	0.005797573
A_32_P79492	LOC100508233	up	5.782832	0.034186695
A_33_P3380582	LOC100508805	down	1.6358062	0.034945242
A_32_P192594	LOC100508996	down	1.6276234	2.4791024E-4
A_23_P68807	LOC100509870	up	1.968134	0.0012011268
A_33_P3335022	LOC100510023	up	1.6708059	0.005830583
A_32_P101570	LOC100616668	down	2.3869226	0.036571912
A_33_P3242820	LOC115110	up	1.8601885	0.02061988
A_33_P3375002	LOC144481	up	1.82459	7.47485E-5
A_33_P3441639	LOC145694	up	1.9439062	6.0154918E-5
A_32_P46594	LOC145837	down	4.181572	1.5007712E-4
A_33_P3221034	LOC147670	down	2.0067875	1.9618268E-4
A_33_P3246203	LOC148696	up	2.4520779	0.016471805
A_33_P3406572	LOC149773	down	3.227027	0.047345016
A_33_P3404641	LOC150381	up	1.5629905	0.0033776693
A_33_P3677298	LOC152286	down	1.6146508	0.009641606
A_33_P3802116	LOC157860	down	1.7384545	2.3924953E-5
A_33_P3753757	LOC158402	down	1.6871929	7.8703417E-4
A_33_P3447441	LOC202025	up	1.5896242	4.3084906E-4
A_33_P3350853	LOC202781	up	1.6100869	0.013130153
A_33_P3722782	LOC220980	down	1.5918385	0.036460295
A_24_P605081	LOC253039	down	1.5284945	0.030521076
A_33_P3231267	LOC257396	up	1.6531298	0.00214049
A_33_P3645465	LOC282997	down	1.6753789	6.511594E-5
A_33_P3464555	LOC283070	down	1.5792236	2.6409197E-4
A_33_P3474250	LOC283270	up	1.5893282	0.001430595
A_33_P3687198	LOC283454	up	3.1158645	9.1252194E-5
A_33_P3815064	LOC283575	up	1.931903	0.03825075
A_33_P3560878	LOC283587	down	6.482541	4.7879881E-4
A_33_P3297946	LOC283693	up	1.7605426	0.037921093
A_33_P3336587	LOC283710	down	7.2459884	6.261988E-5
A_33_P3269864	LOC284009	up	1.699501	0.028951706
A_33_P3269869	LOC284009	up	1.9980376	0.0063905003
A_33_P3527721	LOC284219	up	1.9686118	8.671582E-5
A_33_P3503937	LOC284581	up	1.6441582	0.0053207176
A_33_P3514669	LOC284632	down	3.3555715	0.0013126275
A_33_P3234472	LOC284751	down	1.5917171	7.696694E-4
A_33_P3409493	LOC285095	up	1.9309535	0.04376794
A_33_P3503537	LOC285178	down	1.5508746	0.03434628
A_33_P3419369	LOC285419	down	3.4744205	1.6562382E-4
A_33_P3283718	LOC285696	down	1.5745387	3.069167E-4
A_33_P3867584	LOC285758	down	1.7409142	0.009082816
A_23_P303978	LOC285943	down	1.7003074	0.042905826
A_33_P3734378	LOC285954	down	2.8315625	0.020149762
A_33_P3773374	LOC286063	down	2.4776824	0.0019154213
A_33_P3440636	LOC286071	down	1.775029	0.019300474
A_33_P3463355	LOC286121	down	1.951637	0.022774234
A_33_P3841368	LOC286161	down	1.8784646	1.6351815E-4
A_33_P3887081	LOC338817	down	1.871243	0.030230984
A_33_P3570208	LOC339929	down	1.6876782	8.462659E-4
A_33_P3679876	LOC340037	up	4.255094	0.03759823
A_32_P846696	LOC349196	down	2.6636407	0.009850272
A_33_P3362900	LOC375190	down	1.7070373	3.8516497E-5
A_33_P3257503	LOC387647	up	1.5193654	1.3684979E-4
A_33_P3394868	LOC388588	down	2.0888178	4.2727127E-4
A_24_P608302	LOC388796	up	2.27727	7.1661023E-4
A_33_P3365553	LOC389634	down	1.5398438	0.013209838
A_32_P221305	LOC389634	down	1.693377	4.4670288E-4
A_33_P3226395	LOC389634	down	1.8210933	4.2266553E-4
A_33_P3245454	LOC389834	up	2.0082006	0.013556866
A_24_P481783	LOC390595	up	1.8718286	0.0010063356
A_33_P3261828	LOC390660	down	1.505637	0.0036547917
A_33_P3291619	LOC399715	down	2.8141751	0.013380902
A_33_P3607359	LOC399815	up	1.8788283	6.158053E-4
A_33_P3283974	LOC399829	up	2.4493594	0.009742661
A_33_P3289745	LOC399900	up	1.6046762	0.046891715
A_33_P3225630	LOC400706	up	1.9983217	1.7745495E-4
A_33_P3349702	LOC400927	down	2.3094497	0.02990355
A_33_P3609033	LOC401022	down	1.9931006	0.0066006593
A_23_P41267	LOC401127	up	1.8400707	3.3636054E-4
A_32_P146659	LOC401431	up	2.1950946	2.7987268E-4
A_33_P3833256	LOC440028	up	1.9395702	5.859349E-4
A_33_P3877349	LOC440173	down	3.6053615	0.002638948
A_33_P3420909	LOC440297	up	1.9946172	0.024575712
A_24_P229884	LOC440335	down	2.032989	0.010451447
A_33_P3787635	LOC440600	down	2.3285968	0.03753499
A_24_P145009	LOC441208	up	1.6006038	0.039941028
A_32_P177955	LOC441461	down	1.7622539	2.7326116E-4
A_33_P3269678	LOC541471	up	1.5925376	0.0012054215
A_33_P3782529	LOC553103	up	1.6909565	0.014487233
A_33_P3275973	LOC553137	down	2.3089962	0.016471805
A_32_P157208	LOC572558	up	2.6347454	0.004306373
A_33_P3274462	LOC643714	down	6.4280057	0.0076726717
A_24_P795371	LOC644192	down	2.4061632	5.838381E-5
A_33_P3668839	LOC644656	up	1.5151994	0.001526526
A_33_P3827580	LOC644852	down	1.6491613	0.04680226
A_33_P3606465	LOC645158	down	1.7200013	0.008774043
A_32_P224234	LOC645195	up	3.7398036	0.0026835594
A_24_P350546	LOC646976	down	2.2938597	0.040450066
A_24_P709377	LOC654433	down	1.9131923	0.0024487025
A_33_P3394405	LOC727721	up	1.5508869	0.010257545
A_33_P3294424	LOC727799	up	2.3430688	0.04720967
A_32_P120791	LOC727916	down	2.3333323	9.1252194E-5
A_33_P3237590	LOC728178	down	1.5237542	0.0068870774
A_33_P3357753	LOC728190	up	2.2775502	1.9570759E-4
A_33_P3313899	LOC728228	down	1.5162315	1.5110929E-4
A_33_P3331491	LOC728392	down	3.4076927	1.0686232E-4
A_33_P3400152	LOC728558	up	1.529466	0.0017595046
A_32_P129540	LOC728739	up	1.6040138	0.030117683
A_33_P3323188	LOC728743	down	1.9279007	3.15637E-4
A_33_P3214056	LOC728875	down	1.9501746	8.618396E-5
A_32_P74120	LOC728875	down	1.7915763	3.824223E-4
A_33_P3375809	LOC729970	down	1.5474415	0.0026534272
A_33_P3415240	LOC730091	down	1.6608412	0.032242488
A_24_P500422	LOC730101	down	1.746963	5.17779E-4
A_32_P24376	LOC730755	up	2.3215122	0.0029628742
A_33_P3407356	LOC731656	down	1.8917356	1.7089218E-4
A_24_P213715	LOC90834	up	2.066105	0.01187302
A_23_P114414	LONRF3	up	1.5161	6.0718285E-4
A_23_P122216	LOX	down	2.4509444	0.017819565
A_23_P39799	LOXL3	up	2.2020147	0.040897768
A_24_P406754	LOXL4	down	2.124635	0.0037418422
A_23_P204375	LPAR5	down	2.9952326	0.004142274
A_23_P2705	LPAR6	down	1.9385494	2.4010045E-4
A_24_P364807	LPCAT2	down	1.5530078	0.039787117
A_23_P10980	LPHN3	down	2.1748612	0.0011421788
A_23_P259707	LPPR1	down	3.6143951	6.223462E-4
A_23_P67569	LPPR3	down	1.8828272	2.0208603E-4
A_24_P170774	LRCH1	up	2.2002695	0.03535518
A_23_P163195	LRFN5	up	1.6844124	0.049452204
A_23_P50638	LRG1	down	3.6495745	0.003891167
A_23_P109636	LRIG1	down	2.1207905	6.2541214E-5
A_24_P99216	LRP10	down	1.6566216	0.012112868
A_23_P19657	LRP11	down	1.5042952	4.490176E-4
A_33_P3420078	LRP11	down	1.7663494	0.001421566
A_33_P3388865	LRRC10	up	1.7423271	0.0055078645
A_23_P19369	LRRC16A	down	1.516752	0.0013930217
A_33_P3263232	LRRC3	up	1.5658673	0.003133591
A_24_P389916	LRRC32	down	3.8786054	2.4914998E-4
A_23_P118042	LRRC36	down	2.8639746	2.4228665E-4
A_33_P3234031	LRRC37BP1	up	1.5649868	0.022253728
A_23_P419503	LRRC4B	down	3.5658858	0.0054496643
[truncated: 1,881 more rows]
