# Supplementary material for: High-throughput, quantitative assessment of the effects of low-dose silica nanoparticles on lung cells: grasping complex toxicity with a great depth of field
Source: BMC Genomics. 2015 Apr 18;16(1):315. doi: 10.1186/s12864-015-1521-5 (PMC4404697; doi:10.1186/s12864-015-1521-5)
Supplement: Additional file 2: Table S2. — List of proteins identified in the exoproteome by nanoLC-MS/MS. Spectral counts per protein measured for each of the nine samples; control (Ctrl), first concentration (C1), and second concentration (C2), with three replicates, are indicated, as well as the PatternLab statistical results (fold change, p-value, signal +, signal -, class) for the three possible comparisons (C1 versus Crtl; C2 versus Crtl; C2 versus C1). The patternLab classes are: blue (identifications that satisfied both the fold and statistical criteria), orange (identifications that did not meet the fold criterion but have low p-values), green (identifications that satisfied the fold criteria but this was most likely to have happened by chance), and red (identifications that did not meet the fold and p-value criteria). [file 12864_2015_1521_MOESM2_ESM.xlsx]

## Sheet: Table S2
	Table S2. List of proteins identified by nanoLC-MS/MS with at least two different peptides.
	Proteins validated with at least two different peptides						Spectral count in each sample (dose exposure is expressed in µg/cm² and indicated in brackets)									T-fold method with PatternLab (p-value<0.05, Minimum Fold >2)															Best hit
							(0)	(0)	(0)	(3)	(3)	(3)	(6)	(6)	(6)	PatternLab comparison between Crtl and C1					PatternLab comparison between Crtl and C2					PatternLab comparison between C1 and C2
	SwissProt Accession	SwissProt Entry name	Description		Isoelectric point	Theoretical mass (Da)	Crtl-1	Ctrl-2	Ctrl-3	C1-1	C1-2	C1-3	C2-1	C2-2	C2-3	Fold Change	pValue	Signal+	Signal-	Class	Fold Change	pValue	Signal+	Signal-	Class	Fold Change	pValue	Signal+	Signal-	Class	Mascot score	Sequence coverage (%)	Number of peptides	Fraction where the best hit was obtained
	P07900	HS90A_HUMAN	Heat shock protein HSP 90-alpha OS=Homo sapiens GN=HSP90AA1 PE=1 SV=5		4.94272	84606.7	0	0	0	47	43	22	22	29	42	38.3333	0.00427625	1	38.3333	Blue	32	0.00306303	1	32	Blue	-1.19792	0.275073	38.3333	32	Red	1232.71	46.7213	25	C1-1
	P00338	LDHA_HUMAN	L-lactate dehydrogenase A chain OS=Homo sapiens GN=LDHA PE=1 SV=2		8.44331	36665.4	0	0	0	33	31	31	29	36	35	32.6667	5.87577e-07	1	32.6667	Blue	34.3333	5.3915e-05	1	34.3333	Blue	1.05102	0.253107	32.6667	34.3333	Red	657.01	55.7229	15	C2-3
	P07437	TBB5_HUMAN	Tubulin beta chain OS=Homo sapiens GN=TUBB PE=1 SV=2		4.78032	49639	0	0	0	37	31	25	33	40	33	32	0.000431242	1	32	Blue	36.3333	5.54329e-05	1	36.3333	Blue	1.13542	0.179048	32	36.3333	Red	880.34	0	17	C2-2
	P07195	LDHB_HUMAN	L-lactate dehydrogenase B chain OS=Homo sapiens GN=LDHB PE=1 SV=2		5.71121	36615.1	0	0	0	34	28	28	26	32	34	31	5.75435e-05	1	31	Blue	31.6667	0.000108741	1	31.6667	Blue	1.02151	0.420798	31	31.6667	Red	648.49	47.3054	13	C2-3
	O60218	AK1BA_HUMAN	Aldo-keto reductase family 1 member B10 OS=Homo sapiens GN=AKR1B10 PE=1 SV=2		7.66475	35996.8	0	0	0	33	29	24	31	38	38	29.6667	0.00019332	1	29.6667	Blue	36.6667	5.3418e-05	1	36.6667	Blue	1.23596	0.0579079	29.6667	36.6667	Red	714.78	66.4557	17	C2-3
	P11142	HSP7C_HUMAN	Heat shock cognate 71 kDa protein OS=Homo sapiens GN=HSPA8 PE=1 SV=1		5.37471	70854.2	0	0	0	40	27	17	24	46	46	29	0.006819	1	29	Blue	39.6667	0.00310033	1	39.6667	Blue	1.36782	0.171073	29	39.6667	Red	1074.25	0	24	C2-3
	P68363	TBA1B_HUMAN	Tubulin alpha-1B chain OS=Homo sapiens GN=TUBA1B PE=1 SV=1		4.94288	50119.6	0	0	0	28	32	24	22	0	35	29	0.000132753	1	29	Blue	20	0.0681904	1	20	Green	-1.45	0.219282	29	20	Red	785.99	0	15	C1-2
	P06733	ENOA_HUMAN	Alpha-enolase OS=Homo sapiens GN=ENO1 PE=1 SV=2		7.01178	47139.3	0	1	2	51	52	46	46	48	56	25.3333	7.55203e-06	2	50.6667	Blue	25.5	4.73503e-05	2	51	Blue	1.00658	0.465094	50.6667	51	Red	1224.07	71.8894	24	C1-2
	P04406	G3P_HUMAN	Glyceraldehyde-3-phosphate dehydrogenase OS=Homo sapiens GN=GAPDH PE=1 SV=3		8.5661	36030.4	0	0	0	26	24	21	24	29	30	24.6667	4.15681e-05	1	24.6667	Blue	28.6667	5.89678e-05	1	28.6667	Blue	1.16216	0.0824615	24.6667	28.6667	Red	613.82	62.0896	10	C2-2
	P14618	KPYM_HUMAN	Pyruvate kinase isozymes M1/M2 OS=Homo sapiens GN=PKM PE=1 SV=4		7.95499	57900	1	1	2	64	57	39	34	63	70	23.2857	0.00110994	2.33333	54.3333	Blue	24.2857	0.00394179	2.33333	56.6667	Blue	1.04294	0.434629	54.3333	56.6667	Red	1457.33	72.693	28	C2-3
	P04075	ALDOA_HUMAN	Fructose-bisphosphate aldolase A OS=Homo sapiens GN=ALDOA PE=1 SV=2		8.29957	39395.3	0	0	0	20	25	19	16	22	19	22.3333	0.000163502	1	22.3333	Blue	20	0.000196184	1	20	Blue	-1.11667	0.205016	22.3333	20	Red	609.57	50.5495	12	C1-2
	O43707	ACTN4_HUMAN	Alpha-actinin-4 OS=Homo sapiens GN=ACTN4 PE=1 SV=2		5.26895	104788	0	4	0	52	58	43	42	59	61	22.2857	0.000201399	2.33333	52	Blue	23.5714	0.000517979	2.33333	55	Blue	1.05769	0.353678	52	55	Red	1528.12	42.4808	31	C2-3
	P05787	K2C8_HUMAN	Keratin, type II cytoskeletal 8 OS=Homo sapiens GN=KRT8 PE=1 SV=7		5.51942	53671.1	0	0	0	29	18	13	12	20	24	21	0.00667394	1	21	Blue	19.6667	0.00306113	1	19.6667	Blue	-1.0678	0.416106	21	19.6667	Red	826.337	46.9979	16	C1-1
	P00352	AL1A1_HUMAN	Retinal dehydrogenase 1 OS=Homo sapiens GN=ALDH1A1 PE=1 SV=2		6.29712	54826.9	0	6	1	72	73	56	62	75	75	20.4	0.000185622	3.33333	68	Blue	21.5	6.58432e-05	3.33333	71.6667	Blue	1.05392	0.314235	68	71.6667	Red	1475.89	67.0659	29	C2-2
	P55072	TERA_HUMAN	Transitional endoplasmic reticulum ATPase OS=Homo sapiens GN=VCP PE=1 SV=4		5.13819	89265.7	0	0	0	24	22	9	7	18	20	19.3333	0.0087793	1	19.3333	Blue	16	0.0103132	1	16	Blue	-1.20833	0.309683	19.3333	16	Red	519.82	20.8437	11	C1-2
	P42330	AK1C3_HUMAN	Aldo-keto reductase family 1 member C3 OS=Homo sapiens GN=AKR1C3 PE=1 SV=4		8.05748	36829.8	0	0	0	17	19	18	21	23	19	19	3.15367e-06	1	19	Blue	22	2.68793e-05	1	22	Blue	1.15789	0.0404001	19	22	Orange	502.09	40.8669	9	C2-2
	P63104	1433Z_HUMAN	14-3-3 protein zeta/delta OS=Homo sapiens GN=YWHAZ PE=1 SV=1		4.72619	27727.7	0	0	0	18	14	16	16	20	18	17	7.86299e-05	1	17	Blue	19	4.9441e-05	1	19	Blue	1.11765	0.143932	17	19	Red	421.15	0	9	C2-2
	P05783	K1C18_HUMAN	Keratin, type I cytoskeletal 18 OS=Homo sapiens GN=KRT18 PE=1 SV=2		5.33688	48028.5	0	0	0	22	13	11	12	24	27	16.3333	0.00527855	1	16.3333	Blue	22	0.00508182	1	22	Blue	1.34694	0.188059	16.3333	22	Red	512.77	37.4419	11	C2-3
	P08107	HSP71_HUMAN	Heat shock 70 kDa protein 1A/1B OS=Homo sapiens GN=HSPA1A PE=1 SV=5		5.48093	70009	0	0	0	19	18	8	15	24	27	16	0.00646884	1	16	Blue	23	0.00182513	1	23	Blue	1.4375	0.118336	16	23	Red	738.15	34.6334	14	C2-3
	P13639	EF2_HUMAN	Elongation factor 2 OS=Homo sapiens GN=EEF2 PE=1 SV=4		6.40635	95276.9	0	0	0	22	21	2	4	24	26	16	0.0412231	1	16	Blue	19	0.0312288	1	19	Blue	1.1875	0.384841	16	19	Red	633.23	0	13	C2-3
	P10809	CH60_HUMAN	60 kDa heat shock protein, mitochondrial OS=Homo sapiens GN=HSPD1 PE=1 SV=2		5.70258	61016.4	0	0	0	21	14	9	11	18	13	15.6667	0.00676894	1	15.6667	Blue	15	0.00127294	1	15	Blue	-1.04444	0.438695	15.6667	15	Red	487.41	32.6353	11	C1-1
	P04083	ANXA1_HUMAN	Annexin A1 OS=Homo sapiens GN=ANXA1 PE=1 SV=2		6.56855	38690	0	2	0	28	26	17	19	27	25	14.8	0.00131241	1.66667	24.6667	Blue	14.8	0.000384406	1.66667	24.6667	Blue	1	0.5	24.6667	24.6667	Red	623.65	45.3757	12	C2-2
	P29401	TKT_HUMAN	Transketolase OS=Homo sapiens GN=TKT PE=1 SV=3		7.57898	67834.7	0	3	1	42	39	19	27	45	47	14.7143	0.0058449	2.33333	34.3333	Blue	17.4286	0.00197664	2.33333	40.6667	Blue	1.18447	0.27315	34.3333	40.6667	Red	930.8	59.39	21	C2-3
	P08238	HS90B_HUMAN	Heat shock protein HSP 90-beta OS=Homo sapiens GN=HSP90AB1 PE=1 SV=4		4.96716	83212.1	0	2	0	30	25	13	7	54	33	14.2	0.00620507	1.66667	23.6667	Blue	19.4	0.0436625	1.66667	32.3333	Blue	1.3662	0.291104	23.6667	32.3333	Red	1198.98	49.5856	25	C2-2
	P15121	ALDR_HUMAN	Aldose reductase OS=Homo sapiens GN=AKR1B1 PE=1 SV=3		6.51503	35830.5	0	0	0	15	14	10	14	16	21	14	0.000522815	1	14	Blue	18	0.000612009	1	18	Blue	1.28571	0.0981306	14	18	Red	499.76	60.443	12	C2-3
	P60174	TPIS_HUMAN	Triosephosphate isomerase OS=Homo sapiens GN=TPI1 PE=1 SV=3		5.64711	30771.7	0	1	0	20	18	14	15	24	23	13.75	0.000346757	1.33333	18.3333	Blue	16.25	0.00104417	1.33333	21.6667	Blue	1.18182	0.188018	18.3333	21.6667	Red	523.07	45.1049	11	C2-2
	P62937	PPIA_HUMAN	Peptidyl-prolyl cis-trans isomerase A OS=Homo sapiens GN=PPIA PE=1 SV=2		7.68157	18000.9	0	0	0	13	12	12	16	16	17	13.3333	1.59295e-06	1	13.3333	Blue	17.3333	5.18958e-07	1	17.3333	Blue	1.3	0.000528782	13.3333	17.3333	Orange	382.03	0	8	C2-3
	Q16881	TRXR1_HUMAN	Thioredoxin reductase 1, cytoplasmic OS=Homo sapiens GN=TXNRD1 PE=1 SV=3		7.15609	70861.3	0	0	0	15	13	8	7	14	14	13	0.00224686	1	13	Blue	12.6667	0.00374522	1	12.6667	Blue	-1.02632	0.460119	13	12.6667	Red	478.117	27.5809	8	C2-3
	P68104	EF1A1_HUMAN	Elongation factor 1-alpha 1 OS=Homo sapiens GN=EEF1A1 PE=1 SV=1		9.10318	50109.1	0	0	0	17	11	8	5	10	10	13	0.00526627	1	13	Blue	9.33333	0.00374522	1	9.33333	Blue	-1.39286	0.153011	13	9.33333	Red	315.99	0	7	C1-1
	P08670	VIME_HUMAN	Vimentin OS=Homo sapiens GN=VIM PE=1 SV=4		5.06346	53619.1	0	0	0	12	13	10	11	14	14	12.6667	9.43364e-05	1	12.6667	Blue	14	0.00010102	1	14	Blue	1.10526	0.18695	12.6667	14	Red	296.2	30.2575	10	C2-3
	P50395	GDIB_HUMAN	Rab GDP dissociation inhibitor beta OS=Homo sapiens GN=GDI2 PE=1 SV=2		6.1086	50630.9	0	0	0	17	14	4	10	17	10	12.6667	0.0205995	1	12.6667	Blue	13.3333	0.00307315	1	13.3333	Blue	1.05263	0.445542	12.6667	13.3333	Red	387.03	18.8764	9	C2-2
	P52209	6PGD_HUMAN	6-phosphogluconate dehydrogenase, decarboxylating OS=Homo sapiens GN=PGD PE=1 SV=3		6.80133	53105.9	0	0	0	12	12	8	12	12	14	11.6667	0.000661948	1	11.6667	Blue	13.6667	2.26011e-05	1	13.6667	Blue	1.17143	0.125408	11.6667	13.6667	Red	418.75	25.8799	8	C2-3
	P09211	GSTP1_HUMAN	Glutathione S-transferase P OS=Homo sapiens GN=GSTP1 PE=1 SV=2		5.43334	23341	0	0	0	10	11	9	11	11	9	11	3.26054e-05	1	11	Blue	11.3333	5.05636e-05	1	11.3333	Blue	1.0303	0.362329	11	11.3333	Red	315.14	48.0952	6	C1-2
	P00558	PGK1_HUMAN	Phosphoglycerate kinase 1 OS=Homo sapiens GN=PGK1 PE=1 SV=3		8.30228	44586.1	0	2	0	21	17	13	19	19	20	10.8	0.00122491	1.66667	18	Blue	12.2	7.54583e-06	1.66667	20.3333	Blue	1.12963	0.18695	18	20.3333	Red	562.25	35.4916	11	C1-1
	P11413	G6PD_HUMAN	Glucose-6-phosphate 1-dehydrogenase OS=Homo sapiens GN=G6PD PE=1 SV=4		6.38703	59219	0	0	0	16	8	5	7	12	14	10.6667	0.0210997	1	10.6667	Blue	12	0.00307624	1	12	Blue	1.125	0.374434	10.6667	12	Red	363.6	24.466	9	C1-1
	P07737	PROF1_HUMAN	Profilin-1 OS=Homo sapiens GN=PFN1 PE=1 SV=2		8.43605	15044.6	0	0	0	10	10	9	8	10	9	10.6667	4.20818e-06	1	10.6667	Blue	10	4.9441e-05	1	10	Blue	-1.06667	0.18695	10.6667	10	Red	318.09	45	5	C2-2
	P18206	VINC_HUMAN	Vinculin OS=Homo sapiens GN=VCL PE=1 SV=4		5.50475	123722	0	0	0	13	11	4	7	10	12	10.3333	0.0133809	1	10.3333	Blue	10.6667	0.00132526	1	10.6667	Blue	1.03226	0.45966	10.3333	10.6667	Red	389.93	12.1693	7	C2-3
	P06744	G6PI_HUMAN	Glucose-6-phosphate isomerase OS=Homo sapiens GN=GPI PE=1 SV=4		8.4246	63107.2	0	4	0	25	26	18	21	29	24	10.2857	0.000801076	2.33333	24	Blue	11	0.000484276	2.33333	25.6667	Blue	1.06944	0.326311	24	25.6667	Red	612.23	31.5412	12	C2-2
	P60842	IF4A1_HUMAN	Eukaryotic initiation factor 4A-I OS=Homo sapiens GN=EIF4A1 PE=1 SV=1		5.32186	46124.5	0	0	0	10	10	6	7	13	14	9.66667	0.001445	1	9.66667	Blue	12.3333	0.00329193	1	12.3333	Blue	1.27586	0.178223	9.66667	12.3333	Red	447.89	0	8	C2-3
	P62258	1433E_HUMAN	14-3-3 protein epsilon OS=Homo sapiens GN=YWHAE PE=1 SV=1		4.63254	29155.4	0	0	0	9	9	7	9	15	12	9.33333	0.000117808	1	9.33333	Blue	13	0.00113921	1	13	Blue	1.39286	0.0596967	9.33333	13	Red	367.05	0	8	C2-2
	P23528	COF1_HUMAN	Cofilin-1 OS=Homo sapiens GN=CFL1 PE=1 SV=3		8.21579	18490.7	0	0	0	8	9	8	9	10	10	9.33333	7.59876e-06	1	9.33333	Blue	10.6667	4.20818e-06	1	10.6667	Blue	1.14286	0.0237103	9.33333	10.6667	Orange	232.42	0	4	C2-3
	P11021	GRP78_HUMAN	78 kDa glucose-regulated protein OS=Homo sapiens GN=HSPA5 PE=1 SV=2		5.06515	72288.4	0	0	0	10	8	3	2	6	12	8	0.0141171	1	8	Blue	7.66667	0.041737	1	7.66667	Blue	-1.04348	0.465094	8	7.66667	Red	404.28	16.208	8	C1-1
	P60709	ACTB_HUMAN	Actin, cytoplasmic 1 OS=Homo sapiens GN=ACTB PE=1 SV=1		5.29047	41709.7	2	18	8	79	77	62	76	82	83	7.12903	0.000439027	10.3333	73.6667	Blue	7.87097	8.04078e-05	10.3333	81.3333	Blue	1.10407	0.128123	73.6667	81.3333	Red	1319.78	0	27	C2-3
	P07355	ANXA2_HUMAN	Annexin A2 OS=Homo sapiens GN=ANXA2 PE=1 SV=2		7.57432	38579.8	0	4	3	26	24	18	23	27	33	7.1	0.000817847	3.33333	23.6667	Blue	8.6	0.000644616	3.33333	28.6667	Blue	1.21127	0.127772	23.6667	28.6667	Red	698.34	57.5221	16	C2-3
	P18669	PGAM1_HUMAN	Phosphoglycerate mutase 1 OS=Homo sapiens GN=PGAM1 PE=1 SV=2		6.674	28785.8	0	0	0	6	7	4	6	9	7	6.66667	0.00150819	1	6.66667	Blue	8.33333	0.000571309	1	8.33333	Blue	1.25	0.1262	6.66667	8.33333	Red	156.74	0	5	C1-2
	P61981	1433G_HUMAN	14-3-3 protein gamma OS=Homo sapiens GN=YWHAG PE=1 SV=2		4.80057	28284.9	0	0	0	6	7	4	4	9	8	6.66667	0.00150819	1	6.66667	Blue	8	0.00508182	1	8	Blue	1.2	0.245884	6.66667	8	Red	315.26	0	6	C2-2
	Q06830	PRDX1_HUMAN	Peroxiredoxin-1 OS=Homo sapiens GN=PRDX1 PE=1 SV=1		8.27238	22096.3	0	2	0	10	10	9	9	10	12	6.4	0.000134898	1.66667	10.6667	Blue	6.8	0.000471371	1.66667	11.3333	Blue	1.0625	0.259259	10.6667	11.3333	Red	214.49	47.2362	6	C2-3
	P14174	MIF_HUMAN	Macrophage migration inhibitory factor OS=Homo sapiens GN=MIF PE=1 SV=4		7.72819	12468.2	0	0	0	5	6	5	6	6	6	6.33333	4.46083e-05	1	6.33333	Blue	7	0.5	1	7	Green	1.10526	0.0580583	6.33333	7	Red	192.07	43.4783	4	C1-2
	P06748	NPM_HUMAN	Nucleophosmin OS=Homo sapiens GN=NPM1 PE=1 SV=2		4.63893	32554.8	0	0	0	6	7	2	4	4	5	6	0.0153473	1	6	Blue	5.33333	0.00010102	1	5.33333	Blue	-1.125	0.345881	6	5.33333	Red	139.46	23.8095	3	C1-1
	P34932	HSP74_HUMAN	Heat shock 70 kDa protein 4 OS=Homo sapiens GN=HSPA4 PE=1 SV=4		5.10681	94271.2	0	0	0	6	5	1	2	6	7	5	0.0294425	1	5	Blue	6	0.0153473	1	6	Blue	1.2	0.333746	5	6	Red	210.35	5	4	C2-3
	Q14974	IMB1_HUMAN	Importin subunit beta-1 OS=Homo sapiens GN=KPNB1 PE=1 SV=2		4.68003	97108	0	0	0	5	4	2	3	9	8	4.66667	0.0070863	1	4.66667	Blue	7.66667	0.0114594	1	7.66667	Blue	1.64286	0.109036	4.66667	7.66667	Red	164.62	7.30594	4	C2-2
	P33778	H2B1B_HUMAN	Histone H2B type 1-B OS=Homo sapiens GN=HIST1H2BB PE=1 SV=2		10.3146	13941.6	0	0	0	3	3	4	6	3	2	4.33333	0.000281002	1	4.33333	Blue	4.66667	0.0189983	1	4.66667	Blue	1.07692	0.401241	4.33333	4.66667	Red	137.69	24.6032	3	C2-1
	P22392	NDKB_HUMAN	Nucleoside diphosphate kinase B OS=Homo sapiens GN=NME2 PE=1 SV=1		8.51856	17286.9	0	0	0	5	1	3	5	7	6	4	0.0300849	1	4	Blue	7	0.000242064	1	7	Blue	1.75	0.0404001	4	7	Orange	138.17	31.5789	3	C2-2
	P26038	MOES_HUMAN	Moesin OS=Homo sapiens GN=MSN PE=1 SV=3		6.07558	67777.8	0	0	0	3	2	4	2	3	11	4	0.00326669	1	4	Blue	6.33333	0.0672086	1	6.33333	Green	1.58333	0.2335	4	6.33333	Red	258.257	12.305	6	C1-1
	P07339	CATD_HUMAN	Cathepsin D OS=Homo sapiens GN=CTSD PE=1 SV=1		6.10415	44523.6	0	3	2	9	10	10	6	8	8	4	0.000528782	2.66667	10.6667	Blue	3.125	0.00342949	2.66667	8.33333	Blue	-1.28	0.0175842	10.6667	8.33333	Orange	183.17	20.6311	5	C1-2
	P12814	ACTN1_HUMAN	Alpha-actinin-1 OS=Homo sapiens GN=ACTN1 PE=1 SV=2		5.24825	102993	0	0	0	4	3	1	2	5	1	3.66667	0.0195103	1	3.66667	Blue	3.66667	0.0453666	1	3.66667	Blue	1	0.5	3.66667	3.66667	Red	653.65	19.0583	14	C1-2
	P08865	RSSA_HUMAN	40S ribosomal protein SA OS=Homo sapiens GN=RPSA PE=1 SV=4		4.78758	32833.4	0	0	0	3	3	2	2	2	3	3.66667	0.000661948	1	3.66667	Blue	3.33333	0.00109606	1	3.33333	Blue	-1.1	0.259259	3.66667	3.33333	Red	148.35	0	2	C1-2
	P27348	1433T_HUMAN	14-3-3 protein theta OS=Homo sapiens GN=YWHAQ PE=1 SV=1		4.68341	27746.8	0	0	0	4	1	2	5	6	5	3.33333	0.0286176	1	3.33333	Blue	6.33333	4.46083e-05	1	6.33333	Blue	1.9	0.0167359	3.33333	6.33333	Orange	212.267	0	5	C2-3
	P62979	RS27A_HUMAN	Ubiquitin-40S ribosomal protein S27a OS=Homo sapiens GN=RPS27A PE=1 SV=2		9.67758	17953.5	0	0	0	3	2	2	2	4	3	3.33333	0.00109606	1	3.33333	Blue	4	0.00326669	1	4	Blue	1.2	0.18695	3.33333	4	Red	111.11	0	3	C2-2
	P48643	TCPE_HUMAN	T-complex protein 1 subunit epsilon OS=Homo sapiens GN=CCT5 PE=1 SV=1		5.4519	59632.8	0	0	0	2	3	2	0	4	4	3.33333	0.00109606	1	3.33333	Blue	3.66667	0.0580583	1	3.66667	Green	1.1	0.410147	3.33333	3.66667	Red	99.74	8.50277	2	C2-3
	P78371	TCPB_HUMAN	T-complex protein 1 subunit beta OS=Homo sapiens GN=CCT2 PE=1 SV=4		6.01214	57452.1	0	0	0	3	3	1	0	1	0	3.33333	0.0124481	1	3.33333	Blue	1.33333	0.18695	1	1.33333	Red	-2.5	0.0275203	3.33333	1.33333	Blue	95.49	6.91589	2	C1-2
	Q92823	NRCAM_HUMAN	Neuronal cell adhesion molecule OS=Homo sapiens GN=NRCAM PE=1 SV=3		5.4472	143800	0	0	0	2	3	2	0	0	0	3.33333	0.00109606	1	3.33333	Blue	1	0.5	1	1	Red	-3.33333	0.00109606	3.33333	1	Blue	72.82	2.91411	2	C1-2
	O00410	IPO5_HUMAN	Importin-5 OS=Homo sapiens GN=IPO5 PE=1 SV=4		4.8298	123550	0	0	0	3	2	1	3	3	3	3	0.0128607	1	3	Blue	4	0.5	1	4	Green	1.33333	0.0791512	3	4	Red	96.05	3.55515	2	C1-1
	P35052	GPC1_HUMAN	Glypican-1 OS=Homo sapiens GN=GPC1 PE=1 SV=2		7.06719	61641	0	1	1	4	4	3	3	2	1	2.8	0.00156279	1.66667	4.66667	Blue	1.8	0.0580583	1.66667	3	Red	-1.55556	0.0333833	4.66667	3	Orange	130.37	11.828	4	C1-2
	Q14019	COTL1_HUMAN	Coactosin-like protein OS=Homo sapiens GN=COTL1 PE=1 SV=3		5.54304	15935	0	0	0	1	3	1	2	3	4	2.66667	0.0333833	1	2.66667	Blue	4	0.00326669	1	4	Blue	1.5	0.102553	2.66667	4	Red	102.48	0	2	C2-3
	P62805	H4_HUMAN	Histone H4 OS=Homo sapiens GN=HIST1H4A PE=1 SV=2		11.3629	11360.4	0	0	0	3	1	1	2	1	2	2.66667	0.0333833	1	2.66667	Blue	2.66667	0.00374522	1	2.66667	Blue	1	0.5	2.66667	2.66667	Red	56.63	0	2	C1-1
	Q15084	PDIA6_HUMAN	Protein disulfide-isomerase A6 OS=Homo sapiens GN=PDIA6 PE=1 SV=1		4.95029	48091.3	0	0	0	1	2	1	2	3	4	2.33333	0.00806504	1	2.33333	Blue	4	0.00326669	1	4	Blue	1.71429	0.0333833	2.33333	4	Orange	157.32	12.2727	3	C2-3
	P30041	PRDX6_HUMAN	Peroxiredoxin-6 OS=Homo sapiens GN=PRDX6 PE=1 SV=3		5.99701	25019.2	0	0	0	1	1	2	2	3	2	2.33333	0.00806504	1	2.33333	Blue	3.33333	0.00109606	1	3.33333	Blue	1.42857	0.0505958	2.33333	3.33333	Red	78.53	14.7321	2	C2-1
	Q9UNN8	EPCR_HUMAN	Endothelial protein C receptor OS=Homo sapiens GN=PROCR PE=1 SV=1		6.69777	26654.6	0	3	0	3	3	5	0	4	1	2.33333	0.0453666	2	4.66667	Blue	1.33333	0.345881	2	2.66667	Red	-1.75	0.109653	4.66667	2.66667	Red	122.6	16.3866	3	C1-3
	P07711	CATL1_HUMAN	Cathepsin L1 OS=Homo sapiens GN=CTSL1 PE=1 SV=2		5.31542	37539.7	0	2	2	4	4	4	4	4	4	2.14286	0.00806504	2.33333	5	Blue	2.14286	0.00806504	2.33333	5	Blue	1	0.5	5	5	Red	103.52	7.80781	2	C2-2
	P04004	VTNC_HUMAN	Vitronectin OS=Homo sapiens GN=VTN PE=1 SV=1		5.55122	54271.2	0	2	0	2	2	3	2	2	2	2	0.0445047	1.66667	3.33333	Blue	1.8	0.0580583	1.66667	3	Red	-1.11111	0.18695	3.33333	3	Red	77.93	3.76569	2	C1-3
	Q92820	GGH_HUMAN	Gamma-glutamyl hydrolase OS=Homo sapiens GN=GGH PE=1 SV=2		6.66245	35941.2	0	3	2	4	5	4	2	3	3	2	0.0237103	2.66667	5.33333	Blue	1.375	0.174321	2.66667	3.66667	Red	-1.45455	0.0120551	5.33333	3.66667	Orange	97.91	9.1195	2	C1-2
	P07996	TSP1_HUMAN	Thrombospondin-1 OS=Homo sapiens GN=THBS1 PE=1 SV=2		4.71377	129300	2	13	9	1	2	0	0	0	0	-4.5	0.0493604	9	2	Blue	-9	0.0337898	9	1	Blue	-2	0.0791512	2	1	Green	338.03	10.5983	9	Ctrl-2
	Q00610	CLH1_HUMAN	Clathrin heavy chain 1 OS=Homo sapiens GN=CLTC PE=1 SV=5		5.48093	191492	0	0	0	14	13	0	0	8	6	10	0.0583309	1	10	Green	5.66667	0.0620851	1	5.66667	Green	-1.76471	0.222094	10	5.66667	Red	402.77	0	9	C1-1
	P40925	MDHC_HUMAN	Malate dehydrogenase, cytoplasmic OS=Homo sapiens GN=MDH1 PE=1 SV=4		6.91185	36403	0	0	0	6	6	6	5	9	4	7	0.5	1	7	Green	7	0.00856648	1	7	Blue	1	0.5	7	7	Red	231.61	23.3533	5	C2-2
	P15311	EZRI_HUMAN	Ezrin OS=Homo sapiens GN=EZR PE=1 SV=4		5.94282	69369.7	0	0	0	9	9	0	5	9	3	7	0.0580583	1	7	Green	6.66667	0.0162527	1	6.66667	Blue	-1.05	0.46415	7	6.66667	Red	264.46	10.4096	5	C1-1
	P22314	UBA1_HUMAN	Ubiquitin-like modifier-activating enzyme 1 OS=Homo sapiens GN=UBA1 PE=1 SV=3		5.49407	117774	0	0	0	8	4	0	2	7	10	5	0.0791512	1	5	Green	7.33333	0.0266503	1	7.33333	Blue	1.46667	0.258245	5	7.33333	Red	246.15	7.65595	5	C2-3
	P52895	AK1C2_HUMAN	Aldo-keto reductase family 1 member C2 OS=Homo sapiens GN=AKR1C2 PE=1 SV=3		7.13114	36712	0	0	0	2	8	1	7	10	9	4.66667	0.0843761	1	4.66667	Green	9.66667	0.000300623	1	9.66667	Blue	2.07143	0.0505958	4.66667	9.66667	Green	329.407	36.8421	8	C2-2
	P53396	ACLY_HUMAN	ATP-citrate synthase OS=Homo sapiens GN=ACLY PE=1 SV=3		6.94707	120762	0	0	0	6	4	0	0	4	5	4.33333	0.0658888	1	4.33333	Green	4	0.060502	1	4	Green	-1.08333	0.446655	4.33333	4	Red	187.53	4.72298	3	C1-1
	P35579	MYH9_HUMAN	Myosin-9 OS=Homo sapiens GN=MYH9 PE=1 SV=4		5.49923	226392	0	0	0	7	3	0	0	1	3	4.33333	0.0877617	1	4.33333	Green	2.33333	0.102553	1	2.33333	Green	-1.85714	0.208433	4.33333	2.33333	Red	239.177	4.43878	5	C1-1
	Q15149	PLEC_HUMAN	Plectin OS=Homo sapiens GN=PLEC PE=1 SV=3		5.7428	531466	0	0	0	3	5	0	0	6	6	3.66667	0.0701787	1	3.66667	Green	5	0.0580583	1	5	Green	1.36364	0.30913	3.66667	5	Red	147.59	2.02818	4	C2-3
	P02538	K2C6A_HUMAN	Keratin, type II cytoskeletal 6A OS=Homo sapiens GN=KRT6A PE=1 SV=3		8.09061	60008.3	0	0	0	4	0	4	0	0	0	3.66667	0.0580583	1	3.66667	Green	1	0.5	1	1	Red	-3.66667	0.0580583	3.66667	1	Green	207.26	6.73759	4	C1-1
	P68371	TBB4B_HUMAN	Tubulin beta-4B chain OS=Homo sapiens GN=TUBB4B PE=1 SV=1		4.79208	49799	0	0	0	3	4	0	1	4	4	3.33333	0.0620851	1	3.33333	Green	4	0.019971	1	4	Blue	1.2	0.345881	3.33333	4	Red	771.08	0	15	C2-2
	P40227	TCPZ_HUMAN	T-complex protein 1 subunit zeta OS=Homo sapiens GN=CCT6A PE=1 SV=3		6.23532	57987.6	0	0	0	3	4	0	0	0	2	3.33333	0.0620851	1	3.33333	Green	1.66667	0.18695	1	1.66667	Red	-2	0.145987	3.33333	1.66667	Green	76.76	7.9096	2	C1-2
	Q16719	KYNU_HUMAN	Kynureninase OS=Homo sapiens GN=KYNU PE=1 SV=1		6.55817	52318.2	0	0	0	4	2	0	2	7	5	3	0.0791512	1	3	Green	5.66667	0.0162663	1	5.66667	Blue	1.88889	0.112061	3	5.66667	Red	162.29	16.7742	4	C2-2
	P08729	K2C7_HUMAN	Keratin, type II cytoskeletal 7 OS=Homo sapiens GN=KRT7 PE=1 SV=5		5.40303	51354.3	0	0	0	4	2	0	1	7	4	3	0.0791512	1	3	Green	5	0.0410431	1	5	Blue	1.66667	0.195538	3	5	Red	295.56	17.9104	7	C2-2
	P00390	GSHR_HUMAN	Glutathione reductase, mitochondrial OS=Homo sapiens GN=GSR PE=1 SV=2		8.74368	56220.9	0	0	0	4	2	0	1	5	4	3	0.0791512	1	3	Green	4.33333	0.0250754	1	4.33333	Blue	1.44444	0.234264	3	4.33333	Red	100.11	12.069	3	C2-3
	Q16658	FSCN1_HUMAN	Fascin OS=Homo sapiens GN=FSCN1 PE=1 SV=3		6.83696	54496	0	0	0	4	2	0	0	2	2	3	0.0791512	1	3	Green	2.33333	0.0580583	1	2.33333	Green	-1.28571	0.321665	3	2.33333	Red	84.01	8.11359	2	C1-1
	P06576	ATPB_HUMAN	ATP synthase subunit beta, mitochondrial OS=Homo sapiens GN=ATP5B PE=1 SV=3		5.25576	56524.6	0	0	0	5	1	0	0	1	2	3	0.130287	1	3	Green	2	0.0791512	1	2	Green	-1.5	0.286696	3	2	Red	105.36	0	3	C1-1
	P14625	ENPL_HUMAN	Endoplasmin OS=Homo sapiens GN=HSP90B1 PE=1 SV=1		4.75916	92411.3	0	0	0	4	2	0	0	1	1	3	0.0791512	1	3	Green	1.66667	0.0580583	1	1.66667	Red	-1.8	0.16473	3	1.66667	Red	95.59	4.98132	2	C1-1
	Q15365	PCBP1_HUMAN	Poly(rC)-binding protein 1 OS=Homo sapiens GN=PCBP1 PE=1 SV=2		6.65897	37473.9	0	0	0	4	2	0	0	0	2	3	0.0791512	1	3	Green	1.66667	0.18695	1	1.66667	Red	-1.8	0.18695	3	1.66667	Red	76.87	0	2	C1-1
	P17987	TCPA_HUMAN	T-complex protein 1 subunit alpha OS=Homo sapiens GN=TCP1 PE=1 SV=1		5.80322	60305.6	0	0	0	4	2	0	0	1	0	3	0.0791512	1	3	Green	1.33333	0.18695	1	1.33333	Red	-2.25	0.118898	3	1.33333	Green	70.25	0	2	C1-1
	P22626	ROA2_HUMAN	Heterogeneous nuclear ribonucleoproteins A2/B1 OS=Homo sapiens GN=HNRNPA2B1 PE=1 SV=2		8.97161	37406.7	0	0	0	2	3	0	1	7	5	2.66667	0.0658888	1	2.66667	Green	5.33333	0.034967	1	5.33333	Blue	2	0.123846	2.66667	5.33333	Green	190.66	0	5	C2-2
	O60701	UGDH_HUMAN	UDP-glucose 6-dehydrogenase OS=Homo sapiens GN=UGDH PE=1 SV=1		6.73064	54989.2	0	0	0	3	2	0	2	3	2	2.66667	0.0658888	1	2.66667	Green	3.33333	0.00109606	1	3.33333	Blue	1.25	0.259259	2.66667	3.33333	Red	118.62	0	2	C1-1
	P07942	LAMB1_HUMAN	Laminin subunit beta-1 OS=Homo sapiens GN=LAMB1 PE=1 SV=2		4.83236	197909	0	0	0	2	3	0	0	0	0	2.66667	0.0658888	1	2.66667	Green	1	0.5	1	1	Red	-2.66667	0.0658888	2.66667	1	Green	74.84	2.63158	2	C1-2
	P12004	PCNA_HUMAN	Proliferating cell nuclear antigen OS=Homo sapiens GN=PCNA PE=1 SV=1		4.57325	28750.3	0	0	0	2	2	0	3	2	3	2.33333	0.0580583	1	2.33333	Green	3.66667	0.000661948	1	3.66667	Blue	1.57143	0.0740741	2.33333	3.66667	Red	128.14	0	2	C2-1
	P25705	ATPA_HUMAN	ATP synthase subunit alpha, mitochondrial OS=Homo sapiens GN=ATP5A1 PE=1 SV=1		9.15737	59713.6	0	0	0	1	3	0	0	2	2	2.33333	0.102553	1	2.33333	Green	2.33333	0.0580583	1	2.33333	Green	1	0.5	2.33333	2.33333	Red	82.45	0	2	C1-2
	P52597	HNRPF_HUMAN	Heterogeneous nuclear ribonucleoprotein F OS=Homo sapiens GN=HNRNPF PE=1 SV=3		5.37624	45642.8	0	0	0	3	1	0	0	1	2	2.33333	0.102553	1	2.33333	Green	2	0.0791512	1	2	Green	-1.16667	0.383822	2.33333	2	Red	112.77	0	2	C1-1
	P04908	H2A1B_HUMAN	Histone H2A type 1-B/E OS=Homo sapiens GN=HIST1H2AB PE=1 SV=2		11.0496	14126.9	0	0	0	4	0	0	3	0	0	2.33333	0.18695	1	2.33333	Green	2	0.18695	1	2	Green	-1.16667	0.425619	2.33333	2	Red	96.95	21.5385	2	C1-1
	P02533	K1C14_HUMAN	Keratin, type I cytoskeletal 14 OS=Homo sapiens GN=KRT14 PE=1 SV=4		5.08769	51529.4	0	0	0	0	0	4	0	0	0	2.33333	0.18695	1	2.33333	Green	1	0.5	1	1	Red	-2.33333	0.18695	2.33333	1	Green	113.6	9.5339	3	C1-3
	P19823	ITIH2_HUMAN	Inter-alpha-trypsin inhibitor heavy chain H2 OS=Homo sapiens GN=ITIH2 PE=1 SV=2		6.39598	106397	0	0	0	0	0	4	0	0	0	2.33333	0.18695	1	2.33333	Green	1	0.5	1	1	Red	-2.33333	0.18695	2.33333	1	Green	85.12	2.74841	2	C1-3
	P62826	RAN_HUMAN	GTP-binding nuclear protein Ran OS=Homo sapiens GN=RAN PE=1 SV=3		7.00953	24407.6	0	0	0	1	1	1	4	3	3	2	0.5	1	2	Green	4.33333	0.000281002	1	4.33333	Blue	2.16667	0.00109606	2	4.33333	Blue	56.84	0	2	C2-2
	P13797	PLST_HUMAN	Plastin-3 OS=Homo sapiens GN=PLS3 PE=1 SV=4		5.40891	70766.2	0	0	0	1	1	1	4	2	3	2	0.5	1	2	Green	4	0.00326669	1	4	Blue	2	0.0128607	2	4	Blue	69.57	0	2	C2-3
	P04792	HSPB1_HUMAN	Heat shock protein beta-1 OS=Homo sapiens GN=HSPB1 PE=1 SV=2		5.97753	22768.5	0	0	0	3	0	0	2	2	4	2	0.18695	1	2	Green	3.66667	0.00806504	1	3.66667	Blue	1.83333	0.118898	2	3.66667	Red	105.34	23.4146	2	C2-3
	P37802	TAGL2_HUMAN	Transgelin-2 OS=Homo sapiens GN=TAGLN2 PE=1 SV=3		8.40855	22377.2	0	0	0	2	0	1	2	2	2	2	0.0791512	1	2	Green	3	0.5	1	3	Green	1.5	0.0791512	2	3	Red	103.78	0	2	C2-2
	P21333	FLNA_HUMAN	Filamin-A OS=Homo sapiens GN=FLNA PE=1 SV=4		5.70482	280564	0	0	0	1	2	0	0	3	3	2	0.0791512	1	2	Green	3	0.0580583	1	3	Green	1.5	0.217665	2	3	Red	95.75	2.19116	3	C2-3
	P05388	RLA0_HUMAN	60S acidic ribosomal protein P0 OS=Homo sapiens GN=RPLP0 PE=1 SV=1		5.71561	34251.8	0	0	0	3	0	0	0	3	0	2	0.18695	1	2	Green	2	0.18695	1	2	Green	1	0.5	2	2	Red	132.08	0	3	C1-1
	P31943	HNRH1_HUMAN	Heterogeneous nuclear ribonucleoprotein H OS=Homo sapiens GN=HNRNPH1 PE=1 SV=4		5.88736	49198.4	0	0	0	2	1	0	0	0	1	2	0.0791512	1	2	Green	1.33333	0.18695	1	1.33333	Red	-1.5	0.18695	2	1.33333	Red	105.04	7.57238	2	C1-1
	O75369	FLNB_HUMAN	Filamin-B OS=Homo sapiens GN=FLNB PE=1 SV=2		5.47424	277990	0	0	0	2	1	0	0	0	1	2	0.0791512	1	2	Green	1.33333	0.18695	1	1.33333	Red	-1.5	0.18695	2	1.33333	Red	86.89	1.57571	2	C1-1
	P07237	PDIA1_HUMAN	Protein disulfide-isomerase OS=Homo sapiens GN=P4HB PE=1 SV=3		4.75661	57080.7	0	0	0	2	1	0	0	1	0	2	0.0791512	1	2	Green	1.33333	0.18695	1	1.33333	Red	-1.5	0.18695	2	1.33333	Red	51.77	0	2	C1-1
	P49327	FAS_HUMAN	Fatty acid synthase OS=Homo sapiens GN=FASN PE=1 SV=3		6.00856	273254	0	0	0	2	1	0	0	0	0	2	0.0791512	1	2	Green	1	0.5	1	1	Red	-2	0.0791512	2	1	Green	65.68	1.19474	2	C1-1
	P13611	CSPG2_HUMAN	Versican core protein OS=Homo sapiens GN=VCAN PE=1 SV=3		4.4292	372589	0	2	3	0	0	1	0	0	0	-2	0.1151	2.66667	1.33333	Green	-2.66667	0.0658888	2.66667	1	Green	-1.33333	0.18695	1.33333	1	Red	68.86	0.853946	2	Ctrl-2
	P98160	PGBM_HUMAN	Basement membrane-specific heparan sulfate proteoglycan core protein OS=Homo sapiens GN=HSPG2 PE=1 SV=4		6.05508	468532	1	26	26	11	10	1	0	0	0	-2.24	0.155553	18.6667	8.33333	Green	-18.6667	0.050671	18.6667	1	Green	-8.33333	0.0411866	8.33333	1	Blue	655.32	5.85288	17	Ctrl-2
	P11047	LAMC1_HUMAN	Laminin subunit gamma-1 OS=Homo sapiens GN=LAMC1 PE=1 SV=3		5.0103	177489	0	3	3	0	0	0	0	0	0	-3	0.0580583	3	1	Green	-3	0.0580583	3	1	Green	1	0.5	1	1	Red	136.36	1.74021	2	Ctrl-2
	P02751	FINC_HUMAN	Fibronectin OS=Homo sapiens GN=FN1 PE=1 SV=4		5.46355	262460	0	9	0	0	0	0	0	0	0	-4	0.18695	4	1	Green	-4	0.18695	4	1	Green	1	0.5	1	1	Red	227.83	3.98156	6	Ctrl-2
	O94985	CSTN1_HUMAN	Calsyntenin-1 OS=Homo sapiens GN=CLSTN1 PE=1 SV=1		4.81043	109724	0	7	3	0	0	0	0	0	0	-4.33333	0.0877617	4.33333	1	Green	-4.33333	0.0877617	4.33333	1	Green	1	0.5	1	1	Red	155.27	4.89297	4	Ctrl-2
	O00468	AGRIN_HUMAN	Agrin OS=Homo sapiens GN=AGRN PE=1 SV=4		6.01807	214706	3	22	35	5	2	2	0	0	0	-5.25	0.0715125	21	4	Green	-21	0.0488543	21	1	Blue	-4	0.019971	4	1	Blue	758.26	14.4743	18	Crtl-3
	P39060	COIA1_HUMAN	Collagen alpha-1(XVIII) chain OS=Homo sapiens GN=COL18A1 PE=1 SV=5		5.66889	178077	0	1	3	4	3	2	0	0	0	1.71429	0.0945018	2.33333	4	Red	-2.33333	0.102553	2.33333	1	Green	-4	0.00326669	4	1	Blue	89.29	2.90764	2	C1-1
	Q86VP6	CAND1_HUMAN	Cullin-associated NEDD8-dissociated protein 1 OS=Homo sapiens GN=CAND1 PE=1 SV=2		5.5207	136289	0	0	0	1	1	0	0	1	4	1.66667	0.0580583	1	1.66667	Red	2.66667	0.118898	1	2.66667	Green	1.6	0.233802	1.66667	2.66667	Red	60.84	0	2	C2-3
	P55060	XPO2_HUMAN	Exportin-2 OS=Homo sapiens GN=CSE1L PE=1 SV=3		5.51416	110346	0	0	0	1	1	0	0	0	1	1.66667	0.0580583	1	1.66667	Red	1.33333	0.18695	1	1.33333	Red	-1.25	0.259259	1.66667	1.33333	Red	84	0	2	C1-2
	P26599	PTBP1_HUMAN	Polypyrimidine tract-binding protein 1 OS=Homo sapiens GN=PTBP1 PE=1 SV=1		9.21947	57185.6	0	0	0	2	0	0	0	0	0	1.66667	0.18695	1	1.66667	Red	1	0.5	1	1	Red	-1.66667	0.18695	1.66667	1	Red	49.73	0	2	C1-1
	P05121	PAI1_HUMAN	Plasminogen activator inhibitor 1 OS=Homo sapiens GN=SERPINE1 PE=1 SV=1		6.67589	45031	2	14	8	14	16	11	8	7	6	1.62963	0.10296	9	14.6667	Red	-1.125	0.394986	9	8	Red	-1.83333	0.00650597	14.6667	8	Orange	431.19	34.8259	10	C1-1
	P05067	A4_HUMAN	Amyloid beta A4 protein OS=Homo sapiens GN=APP PE=1 SV=3		4.73043	86888	0	2	2	3	2	3	0	0	0	1.57143	0.0740741	2.33333	3.66667	Red	-2.33333	0.0580583	2.33333	1	Green	-3.66667	0.000661948	3.66667	1	Blue	70.03	0	2	C1-1
	Q08380	LG3BP_HUMAN	Galectin-3-binding protein OS=Homo sapiens GN=LGALS3BP PE=1 SV=1		5.12833	65289.3	0	6	4	4	5	6	1	0	0	1.38462	0.20997	4.33333	6	Red	-3.25	0.084995	4.33333	1.33333	Green	-4.5	0.00109606	6	1.33333	Blue	183.49	10.7692	4	C1-3
	P10909	CLUS_HUMAN	Clusterin OS=Homo sapiens GN=CLU PE=1 SV=1		5.89038	52461	2	12	4	10	7	9	5	4	4	1.38095	0.224435	7	9.66667	Red	-1.3125	0.308197	7	5.33333	Red	-1.8125	0.00502986	9.66667	5.33333	Orange	322.56	20.7127	6	Ctrl-2
	P68366	TBA4A_HUMAN	Tubulin alpha-4A chain OS=Homo sapiens GN=TUBA4A PE=1 SV=1		4.94666	49892.4	0	0	0	1	0	0	0	27	0	1.33333	0.18695	1	1.33333	Red	10	0.18695	1	10	Green	7.5	0.195196	1.33333	10	Green	579.67	45.4343	13	C2-2
	P68366	TBA4A_HUMAN	Tubulin alpha-4A chain OS=Homo sapiens GN=TUBA4A PE=1 SV=1		4.94666	49892.4	0	0	0	0	1	0	0	7	0	1.33333	0.18695	1	1.33333	Red	3.33333	0.18695	1	3.33333	Green	2.5	0.221969	1.33333	3.33333	Green	557.61	0	13	C2-2
	Q9Y678	COPG1_HUMAN	Coatomer subunit gamma-1 OS=Homo sapiens GN=COPG1 PE=1 SV=1		5.31971	97655.4	0	0	0	1	0	0	0	3	3	1.33333	0.18695	1	1.33333	Red	3	0.0580583	1	3	Green	2.25	0.0945018	1.33333	3	Green	81.99	3.08924	2	C2-3
	Q9Y617	SERC_HUMAN	Phosphoserine aminotransferase OS=Homo sapiens GN=PSAT1 PE=1 SV=2		7.55986	40396.8	0	0	0	1	0	0	0	4	1	1.33333	0.18695	1	1.33333	Red	2.66667	0.118898	1	2.66667	Green	2	0.172636	1.33333	2.66667	Green	136.37	12.7027	3	C2-2
	Q8NHW5	RLA0L_HUMAN	60S acidic ribosomal protein P0-like OS=Homo sapiens GN=RPLP0P6 PE=5 SV=1		5.40881	34342.7	0	0	0	0	1	0	1	0	2	1.33333	0.18695	1	1.33333	Red	2	0.0791512	1	2	Green	1.5	0.18695	1.33333	2	Red	71.36	10.7256	2	C2-3
	Q92598	HS105_HUMAN	Heat shock protein 105 kDa OS=Homo sapiens GN=HSPH1 PE=1 SV=1		5.27554	96803.6	0	0	0	1	0	0	0	0	2	1.33333	0.18695	1	1.33333	Red	1.66667	0.18695	1	1.66667	Red	1.25	0.338934	1.33333	1.66667	Red	98.93	3.7296	2	C1-1
	P31946	1433B_HUMAN	14-3-3 protein beta/alpha OS=Homo sapiens GN=YWHAB PE=1 SV=3		4.76427	28064.8	0	0	0	1	0	0	0	0	1	1.33333	0.18695	1	1.33333	Red	1.33333	0.18695	1	1.33333	Red	1	0.5	1.33333	1.33333	Red	184.93	0	4	C2-3
	P35241	RADI_HUMAN	Radixin OS=Homo sapiens GN=RDX PE=1 SV=1		6.02988	68521.4	0	0	0	1	0	0	0	0	0	1.33333	0.18695	1	1.33333	Red	1	0.5	1	1	Red	-1.33333	0.18695	1.33333	1	Red	194.23	0	4	C1-1
	P07602	SAP_HUMAN	Proactivator polypeptide OS=Homo sapiens GN=PSAP PE=1 SV=2		5.06443	58073.8	0	1	0	2	0	0	0	0	1	1.25	0.338934	1.33333	1.66667	Red	1	0.5	1.33333	1.33333	Red	-1.25	0.338934	1.66667	1.33333	Red	57.08	5.53435	2	C1-1
	Q15582	BGH3_HUMAN	Transforming growth factor-beta-induced protein ig-h3 OS=Homo sapiens GN=TGFBI PE=1 SV=1		7.619	74634	5	14	13	15	12	7	0	2	3	1.05714	0.432558	11.6667	12.3333	Red	-4.375	0.0196068	11.6667	2.66667	Blue	-4.625	0.0089564	12.3333	2.66667	Blue	358.27	25.4758	10	C1-1
	P35908	K22E_HUMAN	Keratin, type II cytoskeletal 2 epidermal OS=Homo sapiens GN=KRT2 PE=1 SV=2		8.07353	65393.2	0	0	0	0	0	0	2	1	0	1	0.5	1	1	Red	2	0.0791512	1	2	Green	2	0.0791512	1	2	Green	182.71	7.35524	4	C2-2
	P15559	NQO1_HUMAN	NAD(P)H dehydrogenase [quinone] 1 OS=Homo sapiens GN=NQO1 PE=1 SV=1		8.91159	30848	0	0	0	0	0	0	0	1	2	1	0.5	1	1	Red	2	0.0791512	1	2	Green	2	0.0791512	1	2	Green	61.8772	7.66423	2	C2-3
	Q13509	TBB3_HUMAN	Tubulin beta-3 chain OS=Homo sapiens GN=TUBB3 PE=1 SV=2		4.82633	50400.2	0	0	0	0	0	0	0	1	1	1	0.5	1	1	Red	1.66667	0.0580583	1	1.66667	Red	1.66667	0.0580583	1	1.66667	Red	480.61	0	9	C2-3
	P69905	HBA_HUMAN	Hemoglobin subunit alpha OS=Homo sapiens GN=HBA1 PE=1 SV=2		8.71689	15247.9	0	0	0	0	0	0	2	0	0	1	0.5	1	1	Red	1.66667	0.18695	1	1.66667	Red	1.66667	0.18695	1	1.66667	Red	80.62	16.9014	2	Crtl-3
	P09493	TPM1_HUMAN	Tropomyosin alpha-1 chain OS=Homo sapiens GN=TPM1 PE=1 SV=2		4.68724	32688.7	0	0	0	0	0	0	0	1	0	1	0.5	1	1	Red	1.33333	0.18695	1	1.33333	Red	1.33333	0.18695	1	1.33333	Red	55.14	0	2	C2-2
	Q02818	NUCB1_HUMAN	Nucleobindin-1 OS=Homo sapiens GN=NUCB1 PE=1 SV=4		5.14612	53846.3	2	4	4	4	2	4	0	0	0	1	0.5	4.33333	4.33333	Red	-4.33333	0.00374522	4.33333	1	Blue	-4.33333	0.00374522	4.33333	1	Blue	116.32	5.42299	2	C1-1
	P13645	K1C10_HUMAN	Keratin, type I cytoskeletal 10 OS=Homo sapiens GN=KRT10 PE=1 SV=6		5.13431	58791.7	0	3	9	5	3	3	4	4	1	-1.07143	0.454328	5	4.66667	Red	-1.25	0.370761	5	4	Red	-1.16667	0.304327	4.66667	4	Red	291.47	16.0959	5	Crtl-3
	P01033	TIMP1_HUMAN	Metalloproteinase inhibitor 1 OS=Homo sapiens GN=TIMP1 PE=1 SV=1		8.45527	23155.5	2	2	2	1	0	3	0	0	0	-1.28571	0.245884	3	2.33333	Red	-3	0.5	3	1	Green	-2.33333	0.102553	2.33333	1	Green	86.66	14.4928	2	C1-3
	P04264	K2C1_HUMAN	Keratin, type II cytoskeletal 1 OS=Homo sapiens GN=KRT1 PE=1 SV=6		8.15062	65999	2	7	21	8	6	8	22	44	3	-1.32	0.332803	11	8.33333	Red	2.18182	0.189254	11	24	Green	2.88	0.128591	8.33333	24	Green	1086.9	37.2671	17	C2-2
	P35527	K1C9_HUMAN	Keratin, type I cytoskeletal 9 OS=Homo sapiens GN=KRT9 PE=1 SV=3		5.1362	62026.8	1	5	15	3	5	4	5	31	0	-1.6	0.257409	8	5	Red	1.625	0.328978	8	13	Red	2.6	0.226336	5	13	Green	761.33	42.0546	15	C2-2
